# Supplementary material for: Vitamin D Deficiency in Unselected Patients from Swiss Primary Care: A Cross-Sectional Study in Two Seasons
Source: PLoS One. 2015 Sep 15;10(9):e0138613. doi: 10.1371/journal.pone.0138613 (PMC4570784; doi:10.1371/journal.pone.0138613)
Supplement: S1 Dataset — (XLSX) [file pone.0138613.s001.xlsx]

## Sheet: minimal data set
PatientID_PlosOne	season	age	sex	albu	alp	cakor	ohids	height_cm	height_m	weight	BMI	kauk	vitd14	q1	q2	q3
1	1	50	1	48.4	93	2	57.1	165	1.65	65	23.8751	1	0	0	4	0
2	1	76	2	47.1	90	2.08	36.8	151	1.51	62	27.1918	1	0	7	4	4
3	1	26	2	44.5	69	2.21	62.2	158	1.58	46	18.4265	1	0	7	5	0
4	1	71	2	46.6	51	2.18	64.1	160	1.6	60	23.4375	1	1	0	0	0
5	1	78	1	46.2	84	2.21	49.4	169	1.69	80	28.0102	1	0	3.5	0	0
6	1	71	2	42.5	53	2.21	71.2	158	1.58	65	26.0375	1	1	0	0	0
7	1	51	2	42	41	2.27	53.1	165	1.65	69	25.3444	1	0	8	8	0
8	1	72	2	47.2	75	2.09	49.8	168	1.68	70	24.8016	1	0	2	4	0
9	1	81	1	45.8	96	2.09	66.7	178	1.78	82	25.8806	1	0	5	0	5
10	1	53	2	43.7	51	2.17	27.1	161	1.61	97	37.4214	1	0	0	0	0
11	1	57	2	41.6	76	2.17	68.9	162	1.62	115	43.8195	1	0	5	7	5
12	1	40	2	45	49	2.19	48.8	160	1.6	57	22.2656	1	0	5	5	0
13	1	46	2	47.5	43	2.12	66.3	164	1.64	59	21.9363	1	1	0	0	0
14	1	46	2	43.7	35	2.22	50.3	164	1.64	75	27.8852	1	0	9	7	0
15	1	65	2	49.2	74	2.31	50.3	164	1.64	78	29.0006	1	0	9	6	5
16	1	72	1	44.1	72	2.28	66.2	186	1.86	93	26.8817	1	0	5	0	0
17	1	88	1	43.8	134	2.43	74	171	1.71	57	19.4932	1		0	0	0
18	1	68	2	44.7	102	2.23	30.3	168	1.68	63	22.3214	1	1	0	3	0
19	1	89	2	44.6	92	2.36	48.3	154	1.54	55	23.1911	1	1	8	8	0
20	1	85	2	46.9	50	2.26	56.5	177	1.77	75	23.9395	1	0	0	3	0
21	1	75	1	43.2	96	2.08	68.1	171	1.71	107	36.5925	1	0	0	0	0
22	1	75	1	42.7	31	2.34	73.1	170	1.7	81	28.0277	1	1	10	0	0
23	1	77	1	47.6	69	2.14	68.1	168	1.68	82	29.0533	1	0	0	0	0
24	1	65	2	36.7	81	2.5	28.7	175	1.75	77	25.1429	1	0	0	0	0
25	1	48	1	44.2	79	2.25	108.2	168	1.68	72	25.5102	1	0	0	0	0
26	1	60	2	42.9	81	2.09	47.5	167	1.67	66	23.6652	1	0	10	10	10
27	1	69	2	45.8	100	2.39	42.1	169	1.69	86	30.111	1	0	7	0	0
28	1	52	2	45.3	54	2.13	51.7	176	1.76	67	21.6296	1	0	3.5	4	0
29	1	48	1		42		86.2	185	1.85	82	23.9591	1	1	8	0	0
30	1	38	1	45	66	2.17	39.9	193	1.93	106	28.4571	1	0	8	0	0
31	1	72	2	47.6	76	2.22	71.6	156	1.56	59	24.2439	1		0	0	0
32	1	76	2	44.5	77	2.19	24.9	162	1.62	58	22.1003	1	0	5	0	0
33	1	63	2	45.2	45	2.21	27.9	162	1.62	75	28.578	1	0	4	2	0
34	1	64	1	45.3	78	2.13	48.2	174	1.74	92.5	30.5523	1	0	2	5	0
35	1	53	2	44.8	92	2.07	55	161	1.61	95	36.6498	1	0	8	9	8
36	1	76	2	46.6	78	2.23	55.3	163	1.63	75	28.2284	1	0	8	6	2
37	1	56	2	50.3	52	2.12	60	162	1.62	60	22.8624	1		8	10	0
38	1	80	1	44.3	57	2.19	33.5	168	1.68	80	28.3447	1	0	2	4	0
39	1	40	2	45.7	56	2.13	59.5	165	1.65	52	19.1001	1	0	8	3	0
40	1	72	2	45.4	70	2.2	53.1	168	1.68	70	24.8016	1	0	0	3	0
41	1	61	1	44.7	81	2.27	37.7	179	1.79	92	28.7132	1		6	0	0
42	1	43	2	50.2	44	2.13	70.9	173	1.73	62	20.7157	1	0	0	0	0
43	1	80	2	42.9	70	2.08	36.9	167	1.67	70	25.0995	1	0	0	5	5
44	1	47	2	46.7	53	2.13	43.8	170	1.7	52	17.9931	1	0	5	5	5
45	1	27	1	48.2	65	2.04	57	183	1.83	81	24.187	1	0	6.5	0	0
46	1	83	2	43.7	115	2.35	68.5	160	1.6	90	35.1562	0	1	6	6	8
47	1	52	1	45.5	68	2.16	46.8	189	1.89	108	30.2343	0	0	4	7	1
48	1	46	1	47.9	60	2.11	58.5	167	1.67	74	26.5338	1	0	0	0	0
49	1	76	1	41.2	108	2.37	49.9	175	1.75	71	23.1837	0	0	7	0	5
50	1	49	2	43.6	71	2.1	66.5	171	1.71	74.9	25.6147	0	0	8	0	6
51	1	58	2	44.8	102	2.26	39	163	1.63	59	22.2063	1	0	7	7	4
52	1	51	2	49.4	66	2.35	131.2	157	1.57	53	21.5019	1	0	7	6	5
53	1	39	1	50.6	58	2.23	36.2	170	1.7	92	31.8339	1	0	10	10	10
54	1	86	2	45.3	131	2.17	25.7	160	1.6	67	26.1719	0	0	6	4	0
55	1	47	2	40.6	57	2.14	63.4	165	1.65	94	34.5271	0	0	7	7	0
56	1	24	1	47.5	67	2.09	31.1	178	1.78	106	33.4554	1	0	7	0	0
57	1	36	2	48.8	47	2.09	21.6	170	1.7	66	22.8374	0	0	6	8	5
58	1	51	2	40.8	87	2.36	40.6	166	1.66	79	28.6689	1	0	2	5	0
59	1	56	2	44.6	74	2.25	32.4	160	1.6	65	25.3906	1	0	7	7	7
60	1	15	1	51.5	138	2.12	61.4	176	1.76	70	22.5981	1	0	8	0	6
61	1	53	2	48.1	90	2.16	44.5	168	1.68	60	21.2585	1	0	6	0	0
62	1	28	2	43.9	38	2.03	37.4	158	1.58	64	25.6369	0	0	7	0	0
63	1	43	2	46.6	55	2.29	35.1	169	1.69	58	20.3074	1	0	0	0	0
64	1	59	2	46.8	66	2.13	43.7	168	1.68	72	25.5102	1	0	0	0	0
65	1	53	2	41.9	71	2.15	56.3	150	1.5	54	24	1	0	0	2	0
66	1	71	1	45.3	73	2.19	51.5	170	1.7	74	25.6055	1	0	0	5	0
67	1	75	2	41.2	49	2.17	51.8	167	1.67	75	26.8923	1	0	5	8	0
68	1	64	2	45.6	61	2.11	27.3	168	1.68	76	26.9274	0	0	6	0	0
69	1	84	2	41	33	2.21	27.3	159	1.59	56	22.151	1	0	0	0	0
70	1	67	1	45.8	59	2.19	46.6	177	1.77	77	24.5779	0	0	5	5	0
71	1	77	1	43.6	53	2.21	31.2	168	1.68	73	25.8645	0	0	7	0	0
72	1	77	1	46.9	79	2.25	67	167	1.67	65	23.3067	1	0	6	7	0
73	1	35	1	46.3	34	2.12	52.2	197	1.97	100	25.7672	1	0	0	0	0
74	1	28	2	44.8	72	2.29	65.9	165	1.65	50	18.3655	1	0	6	0	0
75	1	52	2	46.1	30	2.13	58.1	170	1.7	63	21.7993	1	0	7	0	0
76	1	39	1	48.5	115	2.24	37.2	180	1.8	100	30.8642	1	0	5	5	0
77	1	70	1	42.2	95	2.4	48.1	172	1.72	97	32.788	1	0	0	0	0
78	1	75	1	40.6	102	2.13	56	180	1.8	86	26.5432	1	0	4	6	0
79	1	73	2	43.5	128	2.36	52.3	167	1.67	66	23.6652	1	3	0	3	0
80	1	26	1	50.6	52	2.03	22.2	170	1.7	65	22.4913	0	0	0	0	0
81	1	18	2	41.6	65	2.17	67.9	172	1.72	65	21.9713	1	0	7	0	0
82	1	24	2	50	44	2.16	61.7	174	1.74	68	22.46	1	0	6	0	0
83	1	80	2	44.9	57	2.29	65.6	169	1.69	74	25.9095	1	0	5	3	4
84	1	50	1	43.2	67	2.17	78.1	178	1.78	77.5	24.4603	1	0	0	0	0
85	1	52	2	47.5	106	2.25	80.4	170	1.7	62	21.4533	1	0		0	0
86	1	40	1	47	68	2.23	59.7	183	1.83	96	28.6661	1	0	4	0	0
87	1	66	2	47	116	2.39	42.1	164	1.64	92	34.2058	1	0	0	6	0
88	1	24	2	46.3	56	2.21	66.7	160	1.6	61	23.8281	1	0	5	0	0
89	1	79	2	41.6	141	2.22	21.9	164	1.64	75	27.8852	1	0	8	5	7
90	1	51	2	47.2	79	2.24	32.4	164	1.64	85	31.6032	1	0	7	0	0
91	1	59	2	46.5	53	2.12	83.7	156	1.56	65	26.7094	1	1	6	7	6
92	1	50	1	46.9	56	2.19	62.4	184	1.84	100	29.5369	1	1	7	5	5
93	1	59	1	46.3	58	2.1	64.8	179	1.79	88	27.4648	1	0	0	0	0
94	1	42	2	44.1	54	2.03	46.5	167	1.67	72	25.8166	1	0	3	3	0
95	1	74	1	46.9	62	2.11	54	170	1.7	85	29.4118	1	0	0	2	0
96	1	72	2	46.9	52	2.13	57.5	163	1.63	63	23.7118	1	0	6	1	0
97	1	77	2	42.9	60	2.12	36	165	1.65	65	23.8751	1	0	0	0	0
98	1	77	1	43.5	72	2.14	53.5	178	1.78	80	25.2493	1	0	0	2	0
99	1	58	2	45.5	72	2.2	72.3	158	1.58	57.4	22.9931	1	3	0	0	4
100	1	14	1	44.4	245	2.26	62.5	159	1.59	58	22.9421	1	0	8	8	0
101	1	33	1	46.9	62	2.15	68.7	170	1.7	77	26.6436	1	0	0	0	0
102	1	57	1	46.9	39	2.11	52.9	181	1.81	80	24.4193	1	0	0	0	0
103	1	61	2	46	84	2.31	26.8	172	1.72	70	23.6614	1	0	6	6	5
104	1	82	2	38.5	40	2.16	46.9	157	1.57	63	25.5588	1	0	6	8	5
105	1	56	1	47.5	92	2.15	51.6	174	1.74	92	30.3871	1	0	7	0	0
106	1	27	1	49.6	44	2.02	66.5	176	1.76	76	24.5351	1	0	0	0	0
107	1	55	2	41.3	88	2.27	63.2	169	1.69	86	30.111	1	0	9	7	6
108	1	33	1	50.3	76	2.17	39.8	179	1.79	110	34.331	1	0	0	5	0
109	1	71	2	42.3	88	2.21	46	159	1.59	96	37.9732	1	1	6	2	0
110	1	73	2	43.7	62	2.07	72.6	168	1.68	90	31.8878	1	0	3	8	0
111	1	19	1	46.6	93	2.19	73.3	180	1.8	75	23.1481	1	0	8	7	0
112	1	56	1	47.8	60	2.07	27.7	170	1.7	83	28.7197	1	0	0	5	7
113	1	64	1	45	81	2.18	52.5	181	1.81	85.5	26.0981	1	0	0	7	0
114	1	77	2	39.7	59	2.29	91.4	151	1.51	72	31.5776	1	1	0	0	0
115	1	66	1	42.9	155	2.16	107.6	169	1.69	78	27.31	1	3	0	5	0
116	1	44	1	50.4	67	2.06	39.5	170	1.7	92.4	31.9723	1	0	7	0	0
117	1	32	2	46.6	47	2.24	59.8	170	1.7	60	20.7612	1	0	5	0	0
118	1	19	2		54		58.5	164	1.64	49	18.2183	1	0	6	0	0
119	1	75	2	45.2	58	2.14	52.8	159	1.59	58.5	23.1399	1	3	3	0	0
120	1	27	1	50.9	65	2.18	33.2	171	1.71	70	23.939	1	0	0	0	0
121	1	60	1	45.1	65	2.4	42.5	182	1.82	84	25.3593	1	0	0	0	0
122	1	16	1	49.6	236	2.26	54.8	184	1.84	63	18.6082	1	0	0	0	0
123	1	65	1	45.9	85	2.12	23.5	178	1.78	102	32.1929	1	0	0	0	0
124	1	70	1	44.8	77	2.09	30.8	171	1.71	72	24.623	1	0	0	0	0
125	1	68	1	47.2	66	2.12	42.1	172	1.72	94	31.7739	1	0	0	0	0
126	1	41	1	49.1	58	2.07	44	173	1.73	66	22.0522	1	0	0	0	0
127	1	75	2	44	95	2.4	29.7	160	1.6	71	27.7344	1	0	9	4	4
128	1	16	2	50.9	149	2.17	51.6	162	1.62	50	19.052	1	0	7	6	0
129	1	37	2		55		41	170	1.7	68	23.5294	1	1	8	0	0
130	1	63	2	45.7	74	2.21	71.2	172	1.72	60	20.2812	1	0	4	5	0
131	1	46	1	49.6	51	2.14	68	174	1.74	84	27.7447	1	0	0	0	0
132	1	65	1	44.9	73	2.1	61.7	172	1.72	80	27.0416	1	0	0	2	0
133	1	16	2	45.8	69	2.14	56.8	167	1.67	49	17.5697	1	0	5	5	0
134	1	48	1	47.3	80	2.11	48.2	173	1.73	72	24.0569	1	0	0	0	0
135	1	20	2	49.1	52	2.09	46	167	1.67	52	18.6453	1	0	5	0	0
136	1	48	1	39.7	282	2.28	22.9	174	1.74	75	24.7721	1	0	5	0	0
137	1	36	2	44.3	73	2.22	46.8	164	1.64	65	24.1672	0	0	3	4	3
138	1	45	1	47.4	66	2.09	68.9	180	1.8	79	24.3827	0	0	0	0	0
139	1	49	1	50.8	40	2.19	56.9	180	1.8	73	22.5309	0	0	3	5	0
140	1	53	2		224	2.08	20.7	162	1.62	51	19.433	1	0	0	4	4
141	1	39	2		61	2.11	40.6	164	1.64	56	20.8209	1	0	2	0	0
142	1	40	2	42.2	50	2.22	38.8	162	1.62	76	28.959	0	0	5	5	8
143	1	31	2	42	65	1.94	26.1	150	1.5	41	18.2222	0	0	9	5	7
144	1	48	1	49.2	90	2.18	48.1	184	1.84	79	23.3341	1	0	5	5	0
145	1	46	1	44.6	89	2.26	45.8	164	1.64	82	30.4878	0	0	5	4	0
146	1	51	2	43.1	76	2.21	40	166	1.66	105	38.1042	1	0	9	5	7
147	1	27	1	47.4	64	2.14	62.6	165	1.65		0	1	0	8	5	0
148	1	33	2	52.4	47	2.14	111.7	170	1.7	75	25.9516	1	1	4	4	0
149	1	47	2	44	90	2.11	64.2	172	1.72	70	23.6614	1	0	0	0	0
150	1	35	2	48.1	64	2.21	62.6	164	1.64	56	20.8209	1	0	8	0	0
151	1	52	2	43.9	98	2.25	61.3	158	1.58	54	21.6311	1	0	8	9	5
152	1	41	1	46.1	132	2.12	46.6	180	1.8	85	26.2346	1	0	0	0	0
153	1	52	1		72		37.3	187	1.87	97	27.7389	1	0	0	8	4.5
154	1	43	2	40.3	72	2.25	18.2	157	1.57	40	16.2278	1	0	7	0	8
155	1	80	2	43.3	70	2.11	25.5	160	1.6	80	31.25	1	0	9	1	5
156	1	57	2	45.4	45	2.08	60.2	170	1.7	50	17.301	1	1	0	0	0
157	1	61	1	49.4	62	2.36	81.4	174	1.74	68	22.46	1	0	6	0	0
158	1	44	2	47.3	50	2.19	22.7	170	1.7	53	18.3391	1	0	4	0	0
159	1	32	2	48.4	49	2.12	39.4	164	1.64	58	21.5645	1	0	0	0	0
160	1	75	1	45.2	85	2.16	36.7	177	1.77	81	25.8546	1	0	0	6	0
161	1	54	1	40.6	65	2.2	50.9	179	1.79	97	30.2737	1	0	7	0	0
162	1	76	2	41.9	73	2.23	45.7	155	1.55	59	24.5578	1	0	0	1	0
163	1	51	2	46	59	2.21	63.9	159	1.59	49	19.3821	1	0	0	8	0
164	1	43	2	46.4	49	2.17	35.6	162	1.62	54	20.5761	0	0	5	0	0
165	1	17	2	50.6	80	2.11	56.1	168	1.68	52	18.424	1	0	5	0	0
166	1	22	1	46.3	70	2.29	122.4	178	1.78	74	23.3556	1	0	0	0	0
167	1	77	2	43.8	66	2.17	33	165	1.65	94	34.5271	1	0	0	0	0
168	1	83	2	44.3	77	2.49	62.8	159	1.59	52	20.5688	1	1	0	0	0
169	1	66	2	45.2	76	2.17	46.5	160	1.6	66	25.7812	1	0	5	5	0
170	1	61	2	42.4	105	2.21	56.7	162	1.62	76	28.959	1	1	0	6	0
171	1	79	2	33.1	103	2.31	33.5	158	1.58	58	23.2335	1	1	0	6	0
172	1	85	1	38.8	120	2.2	35.5	170	1.7	78	26.9896	1	0	0	0	0
173	1	18	1	48.8	79	2.06	44.7	183	1.83	97	28.9647	1	0	4	0	0
174	1	58	1	44.2	92	2.02	23.5	182	1.82	93	28.0763	1	0	4	0	0
175	1	20	2	46.5	61	2.08	58.4	176	1.76	64	20.6612	1	0	5	8	0
176	1	57	2	45.8	59	2.08	69.8	175	1.75	62	20.2449	1	0	0	0	0
177	1	67	2	41.8	103	2.1	46.3	160	1.6	68	26.5625	1	0	0	0	0
178	1	84	2	42	60	2.06	54.5	167	1.67	57	20.4382	1	0	0	0	0
179	1	53	1	45.5	50	2.1	55.2	182	1.82	87	26.2649	1	0	0	0	0
180	1	63	1	42.4	64	2.11	52.1	170	1.7	88	30.4498	1	0	0	0	0
181	1	70	1	37.5	209	2.35	30	178	1.78	73	23.04	1	0	4	0	0
182	1	73	1	43.2	60	2.36	62.9	177	1.77	83	26.493	1	0	0	0	0
183	1	56	1	38.8	59	2.14	62.4	156	1.56	72	29.5858	1	0	7	0	0
184	1	32	1	49	72	2.04	55.6	178	1.78	85	26.8274	1	0	0	0	0
185	1	82	2	46.1	70	2.16	32.5	164	1.64	50	18.5901	1	0	0	8	0
186	1	73	1	44.6	81	2.2	63	161	1.61	63	24.3046	1	0	8	4	0
187	1	60	1	48.9	52	2.07	37.4	171	1.71	80	27.3588	1	0	0	3	0
188	1	72	1	37.9	65	2.25	50.8	177	1.77	74	23.6203	1	0	7	0	0
189	1	78	2	45	75	2.16	39.7	158	1.58	54	21.6311	1	0	0	0	0
190	1	73	2	42.9	84	2.16	43.7	165	1.65	75	27.5482	1	0	0	7	0
191	1	77	1	43.4	58	2.2	45.4	174	1.74	85	28.075	1	0	0	0	0
192	1	75	2	40.8	88	2.36	52.3	165	1.65	75	27.5482	1	1	0	0	0
193	1	74	1	40.8	93	2.18	44.5	171	1.71	64	21.8871	1	0	0	0	0
194	1	55	2	45.2	58	2.18	57.6	166	1.66	66	23.9512	1	0	6	9	5
195	1	63	2	36.4	143	2.11	26.2	160	1.6	78	30.4687	1	0	0	0	0
196	1	70	1	43.5	74	2.22	90.6	180	1.8	94	29.0123	1	0	0	0	0
197	1	26	1	48.8	66	2.01	40.8	180	1.8	70	21.6049	1	0	0	0	0
198	1	54	2	42.4	56	2.13	82.8	170	1.7	71	24.5675	1	1	4.5	0	0
199	1	73	2	39.5	55	2.19	73.3	165	1.65	48	17.6309	1		0	0	0
200	1	36	2	48	63	1.98	19.4	173	1.73	141	47.1115	1	0	0	0	0
201	1	39	2	41.6	54	2.26	51.2	170	1.7	70	24.2215	1	0	0	0	0
202	1	50	2	49.6	84	2.12	64.1	171	1.71	70	23.939	1	0	0	0	0
203	1	52	1	46.2	55	1.98	38.6	174	1.74	72	23.7812	1	0	6	6	0
204	1	27	2	42.4	47	2.39	77.6	168	1.68	60	21.2585	1	0	8	0	0
205	1	24	2	45.5	59	2.13	67.2	174	1.74	69	22.7903	1	0	3	0	0
206	1	71	1	45.2	94	2.24	36.2	166.5	1.665	68.5	24.7094	1	0	0	0	0
207	1	77	2	45.5	61	2.17	35.9	165	1.65	56	20.5693	1	0	0	0	0
208	1	65	1	44.1	68	2.26	54.5	185	1.85	62	18.1154	1	0	3	4	0
209	1	90	2	45	59	2.33	22.6	162	1.62	64	24.3865	1	1	8	6	0
210	1	63	2	42.5	68	2.24	37.7	160	1.6	67	26.1719	1	0	6	5	6
211	1	43	1	49.4	63	2.16	82.7	172.5	1.725	105	35.2867	1	0	8	0	0
212	1	81	2	45	76	2.29	92.1	165.5	1.655	65	23.7311	1	0	8	4	0
213	1	30	2	44.2	57	2.21	41	169.5	1.695	62.5	21.7541	1	0	0	0	0
214	1	67	1	47.9	69	2.15	35.8	169	1.69	85	29.7609	1	0	0	5	0
215	1	71	2	41.7	67	2.27	32.1	162.7	1.627	64.5	24.366	1	0	0	4	0
216	1	53	2	46.8	73	2.31	56.6	165	1.65	51	18.7328	1	1	6	5	0
217	1	89	2	40.1	42	2.17	33.3	170	1.7	74	25.6055	1	0	9	0	8
218	1	62	1	45.7	51	2.24	115.5	168	1.68	77	27.2817	1	0	0	0	0
219	1	78	1	43.5	55	2.15	51.2	174	1.74	68	22.46	1	0	0	0	0
220	1	33	2	44.7	133	2.25	61.7	174	1.74	90	29.7265	1	0	0	0	0
221	1	37	2	45.7	63	2.14	56	165	1.65	85	31.2213	1	0	0	0	0
222	1	81	1		68		74.8	178	1.78	78	24.6181	1	0	0	0	0
223	1	71	1	43.9	66	2.19	95.7	171.5	1.715	81.5	27.7095	1	0	0	6	0
224	1	42	1	45.5	56	2.2	56.9	162	1.62	72.5	27.6254	1	0	0	5	0
225	1	77	2	42.7	39	2.18	44	158	1.58	52.5	21.0303	1	0	0	5	0
226	1	28	1	50.3	96	2.15	70.3	188	1.88	84	23.7664	1	0	0	0	0
227	1	79	2	42	95	2.2	55.8	152	1.52	54.8	23.7188	1	1	0	0	0
228	1	83	2	42.2	62	2.37	30	143.3	1.433	52	25.3228	1	1	3	0	0
229	1	65	2	43.3	55	2.34	45.8	158	1.58	61	24.4352	1	0	0	0	0
230	1	29	2	48.5	69	2.07	61	169	1.69	60	21.0077	1	0	7	0	0
231	1	76	2	47.7	50	2.26	60.6	152.6	1.526	68	29.2011	1	0	4	5	0
232	1	81	2	45.1	71	2.23	22.9	163.8	1.638	69.5	25.9034	1	0	0	0	0
233	1	78	2	44.2	84	2.18	34.2	158	1.58	58	23.2335	1	0	0	0	0
234	1	78	1	44.8	52	2.2	41.6	184	1.84	86	25.4017	1	0	7	0	0
235	1	67	2	43.9	103	2.32	33.8	160	1.6	57	22.2656	1	0	6	0	0
236	1	73	1	42.6	65	2.19	43.1	152.8	1.528	86.5	37.0484	1	0	7	7	0
237	1	51	2	47.2	67	2.21	154.8	157	1.57	58	23.5304	1	3	6	0	0
238	1	51	2	46.5	40	2.1	155.7	162	1.62	58	22.1003	1	0	0	6	0
239	1	28	2	49.2	51	2.07	98.5	168	1.68	62	21.9671	1	0	6	5	0
240	1	22	2	45.3	49	2.14	59.3	170	1.7	82	28.3737	1	0	7	0	0
241	1	39	1	43.9	89	2.09	67.4	185.6	1.856	83	24.0947	1	0	0	0	0
242	1	75	1	45.3	74	2.18	54.9	175.6	1.756	84	27.2415	1	0	0	0	0
243	1	64	2	43.5	55	2.28	43.4	163	1.63	75	28.2284	1	0	8	7	0
244	1	85	2	44.6	62	2.25	56	162	1.62	49	18.6709	1	0	0	0	0
245	1	43	2	46.7	45	2.1	53.1	170	1.7	61	21.1073	1	0	8	4	0
246	1	41	1	48	94	2.01	60.7	190	1.9	102	28.2548	1	0	0	4	0
247	1	80	1	47.9	46	2.2	70.4	172	1.72	76	25.6896	1	0	5	6	0
248	1	75	2	46.8	54	2.14	25.5	157	1.57	71	28.8044	1	0	6	0	0
249	1	75	2	44	58	2.29	22.5	158	1.58	68	27.2392	1	0	2	0	0
250	1	39	1	45.4	48	2.14	26.6	168	1.68	59	20.9042	0	0	2	2	0
251	1	85	2	42.9	93	2.26	49.8	168	1.68	54	19.1327	1	0	0	0	0
252	1	71	1	46.5	62	2.24	67.2	163	1.63	68	25.5937	1	0	7	8	7
253	1	71	1	44.4	90	2.13	28.4	163	1.63	110	41.4016	1	0	5	8	2
254	1	52	1	45.5	61	2.18	65	182	1.82	93	28.0763	1	0	0	0	0
255	1	72	2	45.5	61	2.21	68.7	156	1.56	63.5	26.093	1	0	0	4	4
256	1	38	1	45.5	45	2.21	109.6	185	1.85	83	24.2513	1	0	0	0	0
257	1	55	2	46.2	85	2.2	48.6	160	1.6	89.7	35.0391	1	3	0	4	3
258	1	83	1	41.1	85	2.21	28.4	175	1.75	68	22.2041	1	0	0	0	0
259	1	73	2	43.8	57	2.25	53.6	159	1.59	55	21.7555	1	1	3	0	0
260	1	81	2	43.6	78	2.21	56	169	1.69	70	24.5089	1	0	7	8	4
261	1	36	1	47.6	64	2.19	34	158.5	1.585	51	20.3007	0	0	0	0	0
262	1	55	2	42.6	51	2.23	80	172	1.72	65	21.9713	1	1	0	0	0
263	1	77	2	38.3	78	2.23	67.8	150	1.5	71.6	31.8222	1	1	0	9	0
264	1	36	2	47.9	47	2.14	38	153	1.53	54	23.0681	1	0	0	0	0
265	1	64	1	44.1	44	2.03	56.2	183	1.83	78	23.2912	1	0	8	6	0
266	1	70	2	48.3	85	2.18	92.2	156	1.56	49	20.1348	1	0	5	5	5
267	1	72	1	42.6	48	2.18	111	160	1.6	52	20.3125	1	1	5	0	0
268	1	37	1	49.3	65	2.15	53.4	176	1.76	83	26.7949	1	0	0	7	0
269	1	74	2	45.1	113	2.47	54.8	150	1.5	66	29.3333	1	0	4	0	4
270	1	52	2	44.8	65	2.23	42.8	168	1.68	89	31.5334	1	0	0	0	0
271	1	82	2	45.1	92	2.31	53.7	167	1.67	60	21.5139	1	0	5	0	8
272	1	75	2	47.5	81	2.24	58.8	167	1.67	67	24.0238	1	1	0	0	0
273	1	28	1	47.4	61	2.05	54.1	176.2	1.762	88	28.3446	1	0	0	0	0
274	1	72	1	43.1	55	2.19	47.8	165	1.65	89	32.6905	1	0	0	0	0
275	1	84	2	47.1	109	2.24	48.7	155	1.55	54	22.4766	1	1	6	5	5
276	1	82	2	40.9	79	2.17	47.7	156	1.56	70	28.764	1	1	0	0	0
277	1	54	2	44.8	144	2.14	45.4	161	1.61	81	31.2488	1	0	0	0	0
278	1	70	2	46.6	62	2.25	34.8	163	1.63	79	29.7339	1	0	0	0	0
279	1	26	1	49.5	59	2.14	53.1	176	1.76	78	25.1808	1	0	0	0	0
280	1	25	2	43.9	42	2.1	59.9	162	1.62	63	24.0055	1	0	6	0	0
281	1	29	1	48.9	93	2.09	51.8	178	1.78	76	23.9869	1	0	0	0	0
282	1	50	2	45.4	109	2.05	88.2	163	1.63	59	22.2063	1	1	0	0	0
283	1	25	2	45	40	2.33	105.4	178	1.78	71	22.4088	1	0	0	0	0
284	1	24	2	43.4	60	2.11	73.7	162	1.62	52	19.8141	1	0	4	6	0
285	1	85	1	44.6	155	2.12	46.6	170	1.7	74	25.6055	1	0	0	0	0
286	1	51	1	45.2	86	2.09	55.9	182	1.82	91	27.4725	1	0	0	0	0
287	1	32	2	35.3	140	2.21	51.2	163	1.63	70	26.3465	1	0	5	0	0
288	1	35	2	47.2	51	2.21		157	1.57	61	24.7475	1	0	4	0	0
289	1	36	2	44.8	49	2.38	37.6	171	1.71	68	23.255	1	0	4	6	5
290	1	27	2	45.2	68	2.14	50	166	1.66	69	25.0399	1	0	0	8	4
291	1	30	2	44.1	116	2.13	40.7	165	1.65	85	31.2213	1	0	7	7	8
292	1	74	1	44.2	130	2.47	38.1	170	1.7	69	23.8754	1	0	0	0	0
293	1	85	2	44.4	69	2.38	32.7	151	1.51	66.5	29.1654	1	0	0	0	0
294	1	68	2	48.3	53	2.13	51.5	170	1.7	85	29.4118	1	0	0	0	0
295	1	71	1	43.1	49	2.06	62.7	172	1.72	76	25.6896	1	0	0	0	0
296	1	23	2	42.9	68	2.11	82.8	172	1.72	69	23.3234	1	0	7	0	0
297	1	82	2	48.7	92	2.19	27.1	164	1.64	107	39.7829	1	0	8	5	0
298	1	73	1	43.9	54	2.25	50.1	178	1.78	96	30.2992	1	0	6	5	5
299	1	68	2	47.7	63	2.2	55.7	152	1.52	64.5	27.9172	1	0	0	4	0
300	1	71	1	46.3	48	2.04	36.9	182	1.82	78	23.5479	1	0	0	0	0
301	1	44	1	49.8	115	2.18	53.4	172	1.72	68	22.9854	1	0	5	0	0
302	1	38	2	43.9	73	2.26	47.4	164	1.64	67	24.9108	1	0	8	0	0
303	1	53	2	46.6	83	2.24	35.8	165	1.65	69.8	25.6382	1	0	0	3	0
304	1	70	1	46.3	55	2.22	49	172	1.72	98.6	33.3288	1	0	0	0	0
305	1	17	1	47.5	109	2.12	51.4	168	1.68	57.5	20.3727	1	0	0	0	0
306	1	23	1	51.1	75	2.1	90.8	177	1.77	84	26.8122	1	0	6	6	0
307	1	21	2	42	54	1.92	66.3	162	1.62	59	22.4813	0	1	0	0	0
308	1	65	2	44.1	91	2.11	25.7	170	1.7	64	22.1453	0	0	7	0	0
309	1	86	2	34.9	154	2.18	60.2	154	1.54	43	18.1312	0	0	0	0
310	1	62	2	41	60	2.18	71.2	169	1.69	77	26.9598	0	3	5	1	1
311	1	41	1	45.3	62	2.04	41.7	170	1.7	53	18.3391	0	0	7	0	0
312	1	87	2	47.2	82	2.11	54.5	150	1.5	58.3	25.9111	1	1	7	7	0
313	1	72	2	44.5	52	2.51	88.1	159	1.59	62.1	24.5639	1	1	5	5	4
314	1	83	2	45.7	79	2.17	39.6	154	1.54	69.5	29.3051	1	0	0	0	0
315	1	47	2	46.5	68	2.25	62.4	171	1.71	93.9	32.1124	1	0	3	0	0
316	1	73	2	43.1	66	2.44	26.9	158.5	1.585	102.7	40.8801	1	0	0	0	0
317	1	76	2	45.1	106	2.15	31	163.5	1.635	74.5	27.869	1	0	3	3	0
318	1	70	2	43.6	110	2.24	77.1	172.5	1.725	68	22.8523	1	1	0	10	6
319	1	82	1	43.6	71	2.12	113.1	155	1.55	40.8	16.9823	1	1	0	0	0
320	1	86	2	36.2	86	2.3	37.3	154	1.54	72	30.3593	1	0	7	0	0
321	1	36	2	48.2	51	2.13	54.6	168	1.68	64.2	22.7466	1	0	0	0	0
322	1	35	2	43.7	85	2.14	42.5	160	1.6	81.6	31.875	1	0	6	0	0
323	1	38	1	51.1	66	2.02	63.5	179.5	1.795	77.9	24.1773	1	0	0	0	0
324	1	88	2	43.2	78	2.22	30.8	165	1.65	77.5	28.4665	1	0	5	6	7
325	1	67	1	40.3	163	2.08	50.6	179	1.79	58.4	18.2266	1	1	7	9	0
326	1	81	1	41.2	65	2.02	66.4	163	1.63	74.2	27.9273	1	0	0	0	0
327	1	26	2	43.6	57	2.26	72	165	1.65	69.5	25.528	1	0	7	0	0
328	1	84	2	46.3	50	2.13	61.8	154	1.54	46.6	19.6492	1	1	0	0	0
329	1	67	2	46.7	60	2.13	34.3	153	1.53	51	21.7865	1	0	0	0	0
330	1	76	2	42.8	56	2.15	54.2	159	1.59	69	27.2932	0	0	5	9	6
331	1	81	2	42.6	87	2.07	38.2	162	1.62	60	22.8624	0	0	0	0	0
332	1	62	2	47.6	77	2.29	40.8	166	1.66	82	29.7576	0	0		0	0
333	1	33	1	45.8	65	2.21	71.4	162	1.62		0	1	0	5	0	0
334	1	74	2	43.8	137	2.3	71.3	165	1.65		0	1	1	4	7	4
335	1	41	1	50.1	68	2.13	48.8	181	1.81	90	27.4717	1	0		6	5
336	1	75	2	45.3	210	2.24	49.2	157	1.57	39.4	15.9844	1	0	0	0	0
337	1	40	2	46	48	2.14	46.3	184	1.84	131	38.6933	1	0	8	0	0
338	1	44	2	44.6	68	2.19	65.8	160	1.6	87.5	34.1797	1	0	8	5	0
339	1	33	2	42.9	67	2.19	43.6	162	1.62	90.7	34.5603	1	0	9	0	0
340	1	71	1	33.2	61	2.31	47.4	177	1.77	97.8	31.2171	1	1	4	4	4
341	1	55	2	44.2	84	2.2	49.2	158	1.58	48	19.2277	1	0	0	0	0
342	1	54	1	47.6	53	2.15	46.2	178	1.78	70	22.0932	1	0	0	1	0
343	1	70	2	45.6	94	2.25	113.7	165	1.65	97.8	35.9229	1	0	0		0
344	1	89	1	43.3	338	2.28	34.3	171	1.71	72	24.623	1	0	6	0	0
345	1	92	1	44.1	57	2.07	36.7	166	1.66	63.7	23.1166	1	0	0	0	0
346	1	67	1	47.1	70	2.12	58.1	187	1.87	80	22.8774	1	0	5	0	8
347	1	66	1	45	91	2.32	43.7	170	1.7	70.5	24.3945	1	0	8	5	0
348	1	65	2	46.1	56	2.15	62.3	163	1.63	58	21.83	1	0	7	4	0
349	1	64	1	45.3	62	2.25	33.1	168	1.68	74.2	26.2897	1	0	0	0	0
350	1	71	2	46.2	103	2.21	42.6	155	1.55	52	21.6441	0	0	0	0	0
351	1	78	2	41	63	2.18	33.2	166	1.66	83	30.1205	0	0	0	5.5	0
352	1	69	2	42.5	74	2.14	45.9	171	1.71	105	35.9085	0	0	9	7	0
353	1	55	2	47.5	74	2.2	71.1	166	1.66	63	22.8625	0	1	0	3	3
354	1	70	2	45.4	66	2.25	41.2	156	1.56	66.2	27.2025	1	1	0	7	0
355	1	57	1	46.2	60	2.13	72.6	178	1.78	77.4	24.4287	1	0	5	5	3
356	1	57	1	44.1	50	2.17	54.9	171.5	1.715	66.5	22.6096	1	0	2	4	4
357	1	64	2	45.9	88	2.17	34.1	170	1.7	66.5	23.0104	1	0	0	2	0
358	1	49	1	48.3	84	2.14	46.3	178	1.78	96	30.2992	1	0	7	0	0
359	1	46	2	43	57	2.18	61.5	165	1.65	70	25.7117	1	0	7	0	9
360	1	66	2	46.7	85	2.25	47.8	161	1.61	83.2	32.0975	1	0	7	7	0
361	1	51	2	45.8	78	2.32	25.8	155	1.55	87.8	36.5453	1	0	5	7	0
362	1	69	2	40.7	81	2.23	85.3	156	1.56	77.4	31.8047	1	1	9	10	6
363	1	85	2	42.8	71	2.14	64.2	149.5	1.495	42.9	19.1944	1	1	7	6	6
364	1	45	1	45.4	76	2.19	14.1	160	1.6	60.5	23.6328	0	0	4	4.5	8
365	1	86	1	42.3	79	2.07	31.5	164.5	1.645	73.3	27.0877	1	1	0	0	0
366	1	88	1	44.6	278	2.1	50	164	1.64	68.3	25.3941	1	0	7	0	0
367	1	72	2	47.1	81	2.16	25	162	1.62	80	30.4832	1	1	5.5	7	0
368	1	56	2	45.7	80	2.2	56.3	166	1.66	64	23.2254	1	0	0	0	0
369	1	68	1	44.6	82	2.17	32.2	180	1.8	82	25.3086	1	0	0	0	0
370	1	66	1	49	46	2.13	51.8	176	1.76	79	25.5036	1	0	0	3	0
371	1	42	2	48.2	62	2.11	88.2	170	1.7	58	20.0692	1	0	9	2	2
372	1	19	2	44.4	56	2.24	66.1	170	1.7	57	19.7232	1	0	0	7	7
373	1	77	2	45.5	56	2.13	39.7	158	1.58	53	21.2306	1	0	7	0	6
374	1	57	1	48.4	57	2.13	57.7	172	1.72	79	26.7036	1	0	4	0	0
375	1	64	1	44.2	75	2.13	41.6	178	1.78	85	26.8274	1	0	6	7	6
376	1	73	2	45.7	43	2.07	58.1	158	1.58	49	19.6283	1	0	8	0	0
377	1	74	2	44.7	51	2.1	63.8	164	1.64	51	18.9619	1	1	0	8	0
378	1	43	2	45.8	60	2.2	58.8	163	1.63	63	23.7118	1	0	0	4	0
379	1	69	2	42.1	84	2.37	31.4	178	1.78	99	31.2461	1	0	2	5	0
380	1	17	2	43.5	60	2.24	68.6	165	1.65	47	17.2635	1	0	2	0	0
381	1	75	1	37.3	158	2.23	85.2	173	1.73	73	24.3911	1	1	0	0	0
382	1	66	2	49.7	54	2.05	91.1	164	1.64	54	20.0773	1	1	0	0	0
383	1	41	1	50.9	58	2.18	29.8	178	1.78	84	26.5118	0	0	7	7	8
384	1	61	2	47.2	52	2.2	76.3	181	1.81	69	21.0616	1	1	0	0	0
385	1	81	1	46.6	40	2.09	56.3	170	1.7	65	22.4913	1	0	0	0	0
386	1	66	2	48.9	73	2.24	60.1	168	1.68	56	19.8413	1	0	0	3.5	0
387	1	79	2	45.9	77	2.31	62.8	168	1.68	63	22.3214	1	1	6	0	0
388	1	58	2	46	71	2.44	39.8	160	1.6	80	31.25	1	0	0	0	0
389	1	48	2	42.1	53	2.19	56.6	170	1.7	93	32.1799	1		4	7	0
390	1	61	2	44.4	81	2.29	43.1	176	1.76	94	30.3461	1	1	7	7	0
391	1	77	1	45	58	2.19	90.5	186	1.86	70	20.2336	1	0	0	0	0
392	1	57	2	47	79	2.15	71	163	1.63	56.5	21.2654	1	0	0	0	0
393	1	41	1	47.8	32	2.09	55.7	176	1.76	79	25.5036	1	0	7	0	0
394	1	69	1	45.5	39	2.23	42.3	185	1.85	88	25.7122	1	0	0	0	0
395	1	75	2	45.8	86	2.23	25.2	156	1.56	90	36.9822	1	0	6	8	0
396	1	75	2	45.3	72	2.29	65	170	1.7	64	22.1453	1		8	0	0
397	1	71	1	46.4	52	2.05	61.7	177	1.77	74	23.6203	1	0	0	5	0
398	1	78	2	46.5	82	2.16	90	157	1.57	60	24.3418	1	0	5	8	0
399	1	81	1	39.7	72	2.23	38.1	162	1.62	65	24.7676	1	0	0	0	0
400	1	37	2	46	55	2.09	73.1	174	1.74	80	26.4236	1	0	0	0	0
401	1	85	1	35.5	111	2.26	35.3	168	1.68	76	26.9274	1	0	5	0	0
402	1	77	2	41.2	54	2.19	28	158	1.58	90	36.0519	1	0	7	5	0
403	1	40	1	43.5	74	2.05	49.8	172	1.72	100	33.8021	1	0	9	0	0
404	1	53	2	46.5	61	2.32	68.2	168	1.68	66	23.3844	1	0	5	10	0
405	1	50	2	44.4	52	2.09	68	172	1.72	54	18.2531	1	0	8	0	0
406	1	56	1	46.1	59	2.03	63.5	173	1.73	63	21.0498	1	0	4	0	0
407	1	69	2	44.7	84	2.24	42.8	165	1.65	60	22.0386	1	0	0	0	0
408	1	82	1	41.6	60	2.08	104.7	173	1.73	82	27.3982	1	0	9	3	0
409	1	66	1	45	63	1.95	60	172	1.72	71	23.9995	1	0	0	4	0
410	1	74	2	39.7	499	2.27	63.7	158	1.58	50	20.0288	1	0	4	0	0
411	1	66	2	45.2	83	2.2	75.8	172	1.72	63	21.2953	1	0	8	3	0
412	1	81	1	50.5	51	2.11	66.7	178	1.78	76	23.9869	1	1	2	2	4
413	1	87	2	44.1	84	2.26	30.4	157	1.57	70	28.3987	1	0	0	3	0
414	1	77	2	45.6	79	2.27	83.3	152	1.52	70	30.2978	1	0	5	5	7
415	1	43	2	48.8	60	2.19	41.2	166	1.66	72	26.1286	1	0	6	3	0
416	1	71	1	50	85	2.3	84.5	172	1.72	73	24.6755	1	1	0	0	0
417	1	80	1	39.1	75	2.26	31	180	1.8	78	24.0741	1	0	0	2	0
418	1	39	1	44.2	87	2.27	61.9	180	1.8	83	25.6173	1	0	3.5	0	0
419	1	43	2	47.2	52	2.04	80.6	166	1.66	62	22.4996	1	0	0	0	0
420	1	76	1	42.9	103	2.17	55.4	182	1.82	80	24.1517	1	0	0	6	0
421	1	29	1	48.2	69	2.13	57.3	175	1.75	75	24.4898	1	0	0	0	0
422	1	87	2	45.3	85	2.22	33	162	1.62	75	28.578	1	0	5	0	0
423	1	70	1	45.9	57	2.27	60.1	186	1.86	100	28.9051	1	0	0	3	0
424	1	66	1	42.5	84	2.14	84.2	178	1.78	89	28.0899	1	0	0	0	0
425	1	78	1	49.7	120	2.13	56.8	168	1.68	57	20.1956	1	1	8	0	0
426	1	86	2	40.2	68	2.22	76.3	165	1.65	58	21.3039	1	1	5	3	5
427	1	90	1	43.2	101	2.06	19.8	170	1.7	79	27.3356	1	0	0	0	0
428	1	87	2	40	50	2.35	37.6	153	1.53	55	23.4952	1	0	0	8	0
429	1	77	1	47.3	60	2.18	50.7	168	1.68	68	24.093	1	0	6	0	0
430	1	80	2	46.3	134	2.25	14	154	1.54	53	22.3478	1	0	4	0	0
431	1	67	1	47.1	78	2.09	55.5	174	1.74	69	22.7903	1	0	0	0	0
432	1	77	1	45.1	71	2.25	31.7	180	1.8	87	26.8519	1	0	0	0	0
433	1	73	1	42	59	2.43	69	175	1.75	73	23.8367	1	0	0	0	0
434	1	81	2	46.2	59	2.27	38.7	173	1.73	67	22.3863	1	0	0	0	0
435	1	77	2	42.7	81	2.19	48.7	147.5	1.475	73	33.5536	1	0	8	6	0
436	1	69	1	44.7	192	2.18	29.5	179	1.79	74	23.0954	1	0	6	0	6
437	1	25	1	43.6	60	2.16	19.8	162	1.62	54	20.5761	0	0	7	10	8
438	1	73	1	48.2	57	2.32	83	174	1.74	68	22.46	1	1	0	0	0
439	1	52	1	50.4	54	2.13	58.1	178	1.78	71	22.4088	1	0	0	0	0
440	1	43	1	46.1	66	2.17	72.1	174	1.74	80	26.4236	1	0	0	3	0
441	1	59	1	44.1	86	2.24	41	175	1.75	76	24.8163	1	0	0	0	0
442	1	28	1	49.1	42	2.18	43.3	186	1.86	85	24.5693	1	0	7	0	0
443	1	19	2	40.3	74	2.21	32.7	163	1.63	42	15.8079	1	0	0	3	0
444	1	83	1	43.1	54	2.21	33.2	176	1.76	82	26.4721	1	0	7	5	4
445	1	67	1	40	45	2.14	21.9	169	1.69	120	42.0153	1	0	0	0	0
446	1	94	1	39.5	110	2.1	19.1	172	1.72	72	24.3375	1	0	2	0	0
447	1	30	1	48.7	101	2.11	32.4	168	1.68	90	31.8878	0	0	7	0	0
448	1	26	2	45.4	67	2.17	69.5	180	1.8	61	18.8272	1	0	9	0	0
449	1	17	2	50.5	46	2.12	65.8	164	1.64	53	19.7055	1	0	5	6	7
450	1	84	1	42.9	86	2.01	23.3	178	1.78	78	24.6181	1	0	0	0	0
451	1	47	1	42.7	69	2.22	36.1	172	1.72	68	22.9854	1	0	6	7	7
452	1	53	2	47.9	47	2.05	48.7	164	1.64	52	19.3337	1	0	6	3	0
453	1	62	1	44.6	55	2.05	72.3	180	1.8	65	20.0617	1	0	1	0	0
454	1	40	1	45.9	68	2.21	53.4	180	1.8	76	23.4568	1	0	8	0	0
455	1	64	2	44.4	79	2.15	47.6	174	1.74	60	19.8177	1	1	0	0	0
456	1	77	2	46	57	2.24	65	158	1.58	54	21.6311	1	1	0	2	0
457	1	56	2	48.2	61	2.21	93.4	172	1.72	60	20.2812	1	1	8	0	0
458	1	66	2	41.7	55	2.13	28.2	169	1.69	92	32.2118	1	1	0	10	0
459	1	86	2	43.5	102	2.07	33.1	152	1.52	40	17.313	1	1	8	8	8
460	1	26	2		51		28.5	155	1.55	57	23.7253	1	0	6	9	6
461	1	66	2		74		83.8	160	1.6	61	23.8281	1	2	10	10	10
462	1	72	2	45.1	77	2.18	39.1	162	1.62	71	27.0538	1	0	8	0	5
463	1	51	2	43.3	38	2.12	41.1	172	1.72	71	23.9995	1	0	0	0	0
464	1	66	2	46.6	64	2.2	66.3	165	1.65	55	20.202	1	0	0	0	0
465	1	28	2	45.5	43	2.12	49.8	165	1.65	58	21.3039	1	0	8	0	5
466	1	50	2	45.5	53	2.12	71.9	162.5	1.625	49.9	18.897	1	0	3	0	0
467	1	65	1	45	61	2.08	57.3	185	1.85	99	28.9262	1	0	0	1	0
468	1	47	2	47.2	82	2.23	38.3	155	1.55	58	24.1415	1	0	5	8	8
469	1	33	1	48.5	72	2.14	48.5	182	1.82	97	29.2839	1	0	0	7	0
470	1	74	1	45.5	54	2.31	60.3	152	1.52		0	1	0	5	5	0
471	1	69	1	45.5	51	2.13	63.9	192	1.92	76	20.6163	1	0	0	0	0
472	1	80	2	44.1	74	2.21	66.5	160	1.6		0	1	0	3	0	0
473	1	56	2	46.6	43	2.31	31	156	1.56	65	26.7094	1	0	4	6	5
474	1	56	2	44.9	88	2.07	50	171	1.71	80	27.3588	1	1	10	5	8
475	1	78	1	42.4	65	2.11	29.1	174	1.74	76.5	25.2675	1	0	8	0	0
476	1	43	2	43.1	47	2.16	39.1	160	1.6	76	29.6875	1	0	8	0	0
477	1	74	1	46.2	66	2.15	66.2	169	1.69	81	28.3604	1	0	5	0	0
478	1	33	1	48.1	38	2.08	64.5	179.5	1.795	79	24.5187	1	0	8	0	0
479	1	42	1		51		87.9	180	1.8	70	21.6049	1	0	0	0	0
480	1	54	1		47		62.7	182	1.82	95	28.6801	1	0	8	7	8
481	1	26	1	46.9	74	2.06	52.5	178	1.78	112	35.3491	1	0	4	5	4
482	1	58	2	44.8	83	2.2	83.5	160	1.6	62	24.2187	1	0	5	0	0
483	1	84	2		80		76.4	146	1.46	64	30.0244	1	0	3	7	0
484	1	52	2	47.6	75	2.44	56.5	160	1.6	73	28.5156	1	2	5	0	5
485	1	44	2	44.6	36	2.14	53.8	160	1.6	61	23.8281	1	0	8	0	8
486	1	87	1	43.8	38	2.24	49.2	170	1.7	70	24.2215	1	1	5	7	0
487	1	56	2	46.8	49	2.16	52.6	164	1.64	58.5	21.7504	0	3	4	7	9
488	1	50	1	44.1	68	2.17	54	178	1.78	95	29.9836	1	0	0	0	0
489	1	77	2	44.5	50	2.37	61.9	160	1.6	70	27.3437	1	1	0	8	5
490	1	90	2	39.1	59	2.08	34.3	151				1	1	0	5	0
491	1	56	2	44	33	2.29	41.6	170	1.7	95	32.872	1	0	6	8	6
492	1	51	2	42.6	78	2.17	40.6	168	1.68	83	29.4076	1	0	5	5	5
493	1	17	2	47	78	2.06	35.1	163	1.63	65	24.4646	1	0	5	0	0
494	1	19	1	46.9	50	2.09	64.8	174				1	0	4	0	0
495	1	20	2	46.2	58	2.08	44.4	167	1.67	105	37.6493	1	0	3	0	0
496	1	78	1	30.1	215	2.41	99.1	163	1.63	60	22.5827	1	0	5	0	5
497	1	27	2	52.1	82	2.2	74.4	160	1.6	54	21.0937	1	0	6	0	3
498	1	25	1	50.5	83	2.16	77.4	160	1.6	55	21.4844	1	0	0	10	0
499	1	51	1	44.7	99	2.09	16.5	160	1.6	57	22.2656	0	0	8	7	8
500	1	50	2	44.2	76	2.23	31.9	181	1.81	79	24.114	1	0	0	4	0
501	1	50	2	40.3	87	2.22	23.4	164	1.64	110	40.8983	1	0	8	8	8
502	1	26	2	45	54	2.18	50.5	176	1.76	75	24.2123	1	0	8	0	0
503	1	38	2	44.4	43	2.09	29.1	173	1.73	58	19.3792	1	0	7	7	8
504	1	72	2	43.8	55	2.23	37.1	164	1.64	56	20.8209	1	0	3	0	0
505	1	62	2	45.6	49	2.06	45.8	171	1.71	53	18.1252	1	0	6	0	5
506	1	57	2	43.8	77	2.11	39.3	153	1.53	85	36.3108	1	0	9	9	6
507	1	72	2	46.1	44	2.22	85.2	156	1.56	42	17.2584	1	0	0	0	0
508	1	78	2	40.6	61	2.19	37.7	161	1.61	80	30.863	1	0	8	9	9
509	1	48	1	45.2	67	2.27	50.6	187	1.87	90	25.7371	0	0	1	2	0
510	1	52	2	47.9	67	2.24	59.8	160	1.6	55	21.4844	0	1	0	0	0
511	1	78	1	43	71	2.37	62.3	169	1.69	74.5	26.0845	1	0	4	0	0
512	1	14	2	47.2	199	2.16	50.3	160	1.6	40	15.625	0	0	0	0	0
513	1	41	2	45.8	68	2.1	37.9	173	1.73	60	20.0474	0	0	0	0	0
514	1	56	1	48.4	85	2.15	51	176	1.76	70	22.5981	0	0	8	4	8
515	1	43	2	45	65	2.07	42.1	167	1.67	62	22.231	0	0	7	0	0
516	1	44	1	46	45	2.18	67	181	1.81	82	25.0298	0	0	0	5	8
517	1	37	2	46.9	70	2.05	44.6	177	1.77	63	20.1092	0	0	5	0	0
518	1	47	1	45.5	39	2.11	60.8	168	1.68	74	26.2188	0	0	10	0	0
519	1	57	2	46	34	2.01	70.2	163	1.63	48	18.0662	0	1	1	1	1
520	1	14	2	49.9	75	2.15	65.5	167	1.67	46	16.494	0	0	7	5	8
521	1	52	1	44.7	55	2.18	71.9	186	1.86	90	26.0146	0	0	0	3	0
522	1	48	1	46	68	2.12	64.9	185	1.85	80	23.3747	1	0	3	10	10
523	1	26	1	47.5	52	2.22	35.8	184	1.84	92	27.1739	0	0	7	6	6
524	1	65	2	43.9	44	2.37	54.2	170	1.7	72	24.9135	0	1
525	1	81	2	43.7	47	2.26	58.3	160	1.6	60	23.4375	0	0	5	8	0
526	1	65	1	49.1	57	2.13	26.8	183	1.83	105	31.3536	0	0	0	7	6
527	1	54	2	44.3	51	2.11	56.4	160	1.6	51	19.9219	0	0	3	2	0
528	1	50	1	45.8	51	2.2	109.1	177	1.77	73	23.3011	0	0	7	0	0
529	1	72	1	41.9	70	2.21	49.2	175	1.75	75	24.4898	0	0	0	0	0
530	1	36	1	46.7	65	2.14	65.8	184	1.84	102	30.1276	0	0	2	0	1
531	1	78	1	46.4	52	2.03	78.8	177	1.77	74	23.6203	0	0	0	0	0
532	1	48	2	45.8	55	2.08	59.3	175	1.75	76	24.8163	0	1	0	0	0
533	1	49	2	48.7	63	2.24	65.66	159				0	0	6	5	3
534	1	53	2	48	74	2.09	36.8	170	1.7	90	31.1419	0	0	6	4	0
535	1	52	1	44.6	39	2.13	56.2	180	1.8	82	25.3086	0	0	0	0	0
536	1	62	1	41.6	87	2.15	41.3	170	1.7	66	22.8374	1	0	4	3	0
537	1	52	1	40.5	87	2.15	40.1	155	1.55	57	23.7253	1	0	7	0	0
538	1	89	2	50.7	83	2.23	53.3	150	1.5	48	21.3333	1	1	0	5	0
539	1	36	2	43.2	39	2.26	49.6	166	1.66	70	25.4028	1	0	8	10	10
540	1	47	1	47.3	55	2.13	55.7	180	1.8	84	25.9259	1	0	0	1.5	0
541	1	80	1	46.3	51	2.12	50.5	175	1.75	82	26.7755	1	0	0	8	7
542	1	14	2	45.1	83	2.04	62.6	172	1.72	61	20.6193	1	0	5	0	0
543	1	23	1	48.8	87	2.15	32.7	183	1.83	75	22.3954	1	0
544	1	41	2	42.7	59	2.25	52.7	176	1.76	64	20.6612	1	0	4	0	0
545	1	18	1	52.4	126	2.12	58.3	179	1.79	62	19.3502	1	0	0	0	0
546	1	51	2	45.7	47	2.09	67	174	1.74	64	21.1389	1	0	0	0	0
547	1	54	1	49.8	62	2.07	59.2	181	1.81	85.9	26.2202	1	0	0	0	0
548	1	26	2	49.9	46	2.21	65.8	172	1.72	66	22.3094	1	0	7	2	0
549	1	25	1	51.2	74	2.13	58.8	162	1.62	67.2	25.6059	1	0	0	0	0
550	1	40	1	48.8	72	2.11	65.9	192	1.92	85	23.0577	1	0	3	0	0
551	1	48	2	42.9	76	2.22	41.2	135	1.35	56.9	31.2209	1	0	4	6	5
552	1	77	1	43.3	72	2.1	46.9	168	1.68	94	33.305	1	0	0	3	0
553	1	77	1	42	69	2.36	31.4	174	1.74	102	33.6901	1	0	8	0	0
554	1	76	1	44.2	45	2.14	37	171	1.71	67	22.913	1	0
555	1	26	2	47.6	58	2.21	84.3	166	1.66	65	23.5883	1	0	4	0	0
556	1	44	2	49.5	47	2.08	45.6	172	1.72	64	21.6333	1	0	4	3	0
557	1	49	2	48	62	2.13	71.6	168	1.68	70	24.8016	1	0	5	0	3
558	1	85	2	46.7	217	2.35	25.2	169	1.69	58	20.3074	1	0	0	0	0
559	1	60	2	48.8	72	2.2	15.8	168	1.68	44	15.5896	1	0	0	0	0
560	1	53	2	46.1	93	2.12	45.3	173	1.73	94.4	31.5413	1	0	0	0	0
561	1	45	2	48.7	75	2.13	43.1	163	1.63	63	23.7118	1	0	7	0	0
562	1	28	2	48.5	48	2.18	24	155	1.55	51	21.2279	1	0	4	0	0
563	1	70	1	45.3	126	2.31	95.6	169	1.69	87	30.4611	1	0	0	0	0
564	1	29	2	43.3	47	2.09	36.7	164	1.64	57	21.1927	1	0	4	9	4
565	1	53	2	46.6	49	2.03	46.4	166	1.66	93	33.7495	1	0	0	0	0
566	1	53	2	42.2	41	2.14	68	159	1.59	60	23.7332	1	0	8	6	4
567	1	19	1	50.4	143	2.03	59.9	186	1.86	70	20.2336	1	0	8	2	0
568	1	69	1	46.3	85	2.04	67.8	165	1.65	85	31.2213	1	0	0	4	3
569	1	50	2	44.9	59	2.04	60.7	162	1.62	66	25.1486	1	0	6	7	0
570	1	89	2	40.4	112	2.3	84.1	150	1.5	48	21.3333	1	1	0	0	0
571	1	40	2	46.3	38	2.18	56.8	162	1.62	58	22.1003	1	0	8	4	0
572	1	33	2	48.1	41	2.12	77.4	168	1.68	60	21.2585	1	1	6	9	3
573	1	19	2	44.7	73	2.13	69.3	166	1.66	53	19.2336	1	0	9	8	4
574	1	62	2	44.7	68	2.23	38.7	153	1.53	61	26.0584	1	0	0	1	0
575	1	58		48.3	64	2.27	59.2	160	1.6	60	23.4375	1	0	0	4	0
576	1	62	1	43.6	77	2.2	44.1	172	1.72	81	27.3797	1	0	0	0	0
577	1	40	2	46.5	53	2.16	70.7	168	1.68	56	19.8413	1	0	9	0	8
578	1	21	2	44.6	60	2.08	49.8	183	1.83	69	20.6038	1	0	0	0	0
579	1	74	2	44.1	78	2.3	51.7	152	1.52	54	23.3726	1	0	8	5	8
580	1	22	2	46	74	2.22	40.4	170	1.7	103	35.6401	1	0	7	0	0
581	1	22	2	42.6	48	2.15	66.1	171	1.71	78	26.6749	1	3	0	0	0
582	1	52	2	50.4	64	2.19	44.7	162	1.62	54	20.5761	1	0	6	4	4
583	1	20	2	40.5	58	2.34	63.6	172	1.72	56	18.9292	1	0	5	0	0
584	1	84	2	43.8	69	2.29	50.7	158	1.58	56	22.4323	1	0	6	8	5
585	1	80	2	44.1	16	2.38	52.2	150	1.5	60	26.6667	1	0	0	0	0
586	1	36	2	45.7	47	2.08	64.4	160	1.6	61	23.8281	1	0	4	9	0
587	1	60	2	42.9	69	2.3	98.3	172	1.72	70	23.6614	1	0	0	0	0
588	1	50	2	44.4	73	2.2	33.8	156	1.56	51	20.9566	1	0	0	0	0
589	1	23	2	44	38	2.18	75.9	172	1.72	58	19.6052	1	0	4	0	0
590	1	64	1	37.5	63	2.22	39.2	174	1.74	75	24.7721	1	1	0	0	7
591	1	62	2	45.7	63	2.23	100.3	165	1.65	57.8	21.2305	1	0	5	5	0
592	1	76	2	45.5	100	2.27	42.9	172	1.72	76	25.6896	1	0	0	0	0
593	1	54	1	44.6	58	2.12	52	180	1.8	86	26.5432	1	0	0	0	0
594	1	62	2	43.5	94	2.09	35	160	1.6	54	21.0937	1	0	6	3	1
595	1	56	2	40.4	120	2.02	63.2	172	1.72	63	21.2953	1	1	4	7	0
596	1	80	2	42.8	78	2.21	42.1	172	1.72	70	23.6614	1	0	0	5	0
597	1	47	1	43.2	50	2.2	42.9	176	1.76	85	27.4406	1	0	6	0	0
598	1	61	2	42.1	68	2.19	29.3	163	1.63	47	17.6898	0	0	5	7	6
599	1	44	2	44.4	21	2.16	47.8	166	1.66	58	21.048	0	0	0	0	0
600	1	36	2	43.9	48	2.12	114.4	165	1.65	68	24.977	0	0	4	4	4
601	1	17	2	48.1	92	2.06	74.6	168	1.68	60	21.2585	1	0	8	0	6
602	1	53	2	48.9	76	2.13	71.8	167	1.67	70	25.0995	1	0	4	7	0
603	1	47	1	52	51	2.1	31.1	180	1.8	86	26.5432	1	0	0	0	0
604	1	50	1	46.6	56	2.09	94.9	175	1.75	67	21.8776	1	0	10	8	4
605	1	45	2	44	44	2.08	49.4	160	1.6	61	23.8281	0	0	3	7	5
606	1	28	1	43.9	53	2.14	57.3	175	1.75	70	22.8571	1	0	0	3	0
607	1	21	2	45.7	75	2.17	59.3	164	1.64	46	17.1029	1	0	6	8	0
608	1	57	1	48.6	55	2.03	68.1	173	1.73	65	21.7181	1	0	5	5	0
609	1	69	1	42.1	90	2.06	45.1	189	1.89	85	23.7955	1	0	0	0	0
610	1	54	2	47.6	62	2.15	55.5	160	1.6	59	23.0469	1	0	0	3	0
611	1	54	2	48.8	79	2.24	52.8	165	1.65	77	28.2828	1	0	0	0	0
612	1	17	2	45.9	70	2.22	44.1	165	1.65	57	20.9366	1	0	0	0	0
613	1	58	1	46	77	2.25	56.4	170	1.7	86	29.7578	1	0	0	0	0
614	1	39	1	48.3	39	2.05	79.1	179	1.79	72	22.4712	1	0	5	7	0
615	1	49	1	48.5	75	1.99	89.4	179	1.79	80	24.968	1	0	7	10	2
616	1	61	1	31.8	104	2.12	27.8	183	1.83	73	21.7982	1	0	5	0	5
617	1	71	2	49.1	68	2.34	52.8	160	1.6	66	25.7812	1	3	1	10	0
618	1	60	1	43.8	105	2.13	40.3	179	1.79	83	25.9043	1	0	0	0	0
619	1	80	1	41.3	52	2.24	43	177	1.77	84	26.8122	1	0	0	0	0
620	1	76	2	41.3	86	2.24	58.5	165	1.65	60	22.0386	1	0	0	0	0
621	1	69	2	41.4	68	2.23	42	164	1.64	90	33.4622	1	0	1	8	0
622	1	20	2	43.6	82	2.17	101	165	1.65	65	23.8751	1	0	6	0	0
623	1	20	2	41.2	35	2.16	61.7	156	1.56	61	25.0657	1	0	7	6	0
624	1	58	1	46	50	2.02	61.2	174	1.74	77	25.4327	1	0	3	0	0
625	1	63	2	48	68	2.19	120.1	172	1.72	71.5	24.1685	1	1	7	7	7
626	1	21	2	41.6	82	2.17	19.6	163	1.63	74	27.852	0	0	0	0	0
627	1	74	2	43.2	115	2.25	64.6	160	1.6	47	18.3594	1	1	5	6	3
628	1	41	2	45	44	2.11	50.2	160	1.6	63	24.6094	1	0	3	9	7
629	1	29	1	48.7	54	2.04	37.4	174	1.74	68	22.46	0	0	6	0	0
630	1	46	2	46.9	57	2.07	51.6	164	1.64	50	18.5901	1	0	5	0	0
631	1	46	1	47.1	54	2.07	87.6	171	1.71	65	22.2291	1	0	0	0	0
632	1	69	1	44.4	70	2.2	67	173	1.73	87	29.0688	0	0	0	0	0
633	1	70	1	40.4	68	2.24	66.3	176	1.76	78	25.1808	1	0	0	0	0
634	1	55	1	48.8	51	2.03	55	181	1.81	80	24.4193	1	0	7	5	5
635	1	52	1	36.5	133	2.21	40	187	1.87	105	30.0266	1	0	7	0	0
636	1	57	2	49.5	56	2.1	91.4	164	1.64	49	18.2183	1	1	0	3	0
637	1	33	1	47.4	47	2.09	53.4	183	1.83	86	25.6801	1	0	3	0	0
638	1	79	2	44.1	86	2.13	88	164	1.64	66	24.539	1	3	0	0	0
639	1	25	2	47.7	67	2.18	53	166	1.66	71	25.7657	1	0	0	0	0
640	1	57	1	48.3	75	2.33	27.8	180	1.8	88	27.1605	1	0	0	0	0
641	1	47	1	47	52	2.06	67.5	178	1.78	65	20.5151	1	1	3	3	0
642	1	56	1	50.1	99	2.2	45.5	180	1.8	85	26.2346	1	0	0	0	0
643	1	45	2	44	39	2.09	44.1	160	1.6	60	23.4375	1	0	6	0	0
644	1	78	1	44.3	56	2.22	38.5	170	1.7	66.5	23.0104	1	0	5	0	0
645	1	48	1	43.2	60	2.14	47.4	172	1.72	90	30.4218	1	3	0	10	8
646	1	57	2	44.9	88	2.1	31.7	150	1.5	79	35.1111	1	0	0	4	5
647	1	59	2	43.3	118	2.14	23.8	160	1.6	60.7	23.7109	1	0	0	5	0
648	1	68	2	47	59	2.06	47	170	1.7	70	24.2215	1	0	10	1	0
649	1	42	2	45.6	39	2.09	20.5	172	1.72	57.2	19.3348	1	0	8	4.5	0
650	1	49	2	41.9	48	2.09	46.9	176	1.76	70	22.5981	1	0	4	0	0
651	1	42	2	45.3	49	2.1	62.2	163	1.63	54	20.3244	1	0	6	4	0
652	1	51	1	44.7	47	2.07	61.3	180	1.8	85	26.2346	1	0	7	7	0
653	1	30	2	44.3	56	2.19	54.4	178	1.78	61	19.2526	1	0	5	0	0
654	1	44	2	44.5	48	2.05	19.8	168	1.68	65	23.03	1	0	7	5	0
655	1	56	1	45.3	37	2.1	50.2	173	1.73	72	24.0569	1	0	0	3	0
656	1	50	2	45.6	73	2.19	70.1	165	1.65	50	18.3655	1	0	0	5	0
657	1	70	2	45.8	98	2.24	44.1	175	1.75	69	22.5306	1	3	8	8	6
658	1	67	2	37.6	78	2.42	35.2	155	1.55	85	35.3798	1	0	3	9	2
659	1	66	2	43.8	88	2.26	48.7	153	1.53	65	27.7671	1	0	0	0	0
660	1	66	1	42.9	67	2.17	50.5	170	1.7	72	24.9135	1	0	0	0	0
661	1	69	1	44.9	64	2.18	35.5	174	1.74	125	41.2868	1	0	0	7	0
662	1	25	2	48.5	43	2.17	50.5	167	1.67	63	22.5896	1	0	3	5	3
663	1	34	2	48	55	2.09	93	159	1.59	51	20.1733	1	0	8	0	0
664	1	52	1	46.8	59	2.17	48.3	175	1.75	120	39.1837	1	0	3	0	0
665	1	58	2	49	86	2.22	52	161	1.61	68	26.2336	1	0	5	4	0
666	1	29	1	49.1	50	2.08	65.1	176	1.76	82	26.4721	1	0	0	7	4
667	1	46	1	49.1	58	2.12	46.1	171	1.71	65	22.2291	1	0	0	0	0
668	1	62	1	49.3	40	2.06	51.8	176	1.76	76	24.5351	1	0	4	0	0
669	1	79	1	48.3	49	2.29	70.9	175	1.75	73	23.8367	1	0	5	9	7
670	1	45	2	47.8	50	2.13	114.4	170	1.7	55	19.0311	1	0	9	0	6
671	1	57	2	45	78	2.22	28	160	1.6	80	31.25	0	0	3	0	0
672	1	68	2	42.6	90	2.22	40.5	159	1.59	70	27.6888	0	1	5	7	3
673	1	26	1	46.9	46	2.1	35.1	159	1.59	44	17.4044	0	0	7	6	5
674	1	64	2	44.8	72	2.16	27.9	172	1.72	100	33.8021	1	0	5	5	0
675	1	90	2	40.9	76	2.25	22.2	157	1.57	80	32.4557	1	0	0	0	0
676	1	52	2	43	55	2.24	46.8	170	1.7	61.5	21.2803	1	0	8	8	8
677	1	31	2	49.7	63	2	60.2	166	1.66	56	20.3223	1	0	7	0	0
678	1	37	1	47.5	49	2.09	55.9	172	1.72	72	24.3375	1	0	6	0	0
679	1	37	1	43.7	55	2.12	31.5	144	1.44	50	24.1127	0	0	0	0	0
680	1	37	2	49	48	2.18	49.5	153	1.53	41	17.5146	1	0	9	7	0
681	1	48	1	39.9	74	2.38	25.3	156	1.56	70	28.764	0	0	6	9	8
682	1	25	1	49.9	36	2.12	34.1	180	1.8	73	22.5309	1	0	5	0	0
683	1	34	2	40.3	47	2.19	40	165	1.65	90	33.0579	1	0	6	0	0
684	1	37	2	44.4	39	2	61.7	180	1.8	65	20.0617	1	0	0	0	0
685	1	68	2	40.2	62	2.28	34.6	160	1.6	74	28.9062	1	0	5	8	5
686	1	20	2	38.1	111	2.29	37.2	163	1.63	56.5	21.2654	1	0	5	0	0
687	1	55	2	46.9	83	2.23	26.8	164	1.64	51	18.9619	1	0	8	5	0
688	1	22	2	44.3	53	2.28	58.1	170	1.7	60	20.7612	1	0	0	0	0
689	1	50	2	46.8	55	2.24	71.6	165	1.65	63	23.1405	1		6	4	4
690	1	19	2	49.2	22	2.19	51.6	169	1.69	54	18.9069	1	0	7	0	0
691	1	52	1	29.3	203	2.19	40.1	170	1.7	84	29.0657	1	1	0	10	0
692	1	33	1	44.8	51	2.22	42.5	152	1.52	76	32.8947	0	3	0	7.5	9
693	1	38	2	46.2	45	2.18	53.5	164	1.64	50	18.5901	1	0	8	0	5
694	1	60	1	48.1	50	2.24	43.9	183	1.83	80	23.8884	1	0	4	5	0
695	1	41	2	41.9	65	2.11	91.4	150	1.5	56	24.8889	1	0	6	4	4
696	1	52	1	46.9	103	2.21	62.4	180	1.8	79	24.3827	1	0	0	0	0
697	1	39	2	47.3	45	2.47	69	180	1.8	76	23.4568	1	0	6	4	0
698	1	46	2	46.1	41	1.98	49.5	176	1.76	64	20.6612	1	0	8	0	3
699	1	66	2	44.3	61	2.11	83.5	169	1.69	65	22.7583	1	0	0	0	0
700	1	49	2	41.7	66	2.13	37.4	161	1.61	90	34.7209	0	0	8	10	10
701	1	37	2	40.6	33	2.11	70.4					1	1	3	0	0
702	1	80	1	47.2	73	2.03	39.1	170	1.7	65	22.4913	0	1	5	9	6
703	1	82	2	43.7	40	2.13	69.6	160	1.6	58	22.6562	1	0	5	5	0
704	1	30	2	41.6	50	2.19	41.7	163	1.63	56	21.0772	0	0	3	0	0
705	1	60	1	44.1	56	2.04	59.7	170	1.7	64	22.1453	1	0	0	0	0
706	1	58	1	49.4	70	2.19	69	175	1.75	90	29.3878	1	0	3	6	0
707	1	40	2	42.6	39	2.12	58.4	165	1.65	53	19.4674	1	0	5	0	0
708	1	38	1	47.5	54	2.18	54.6	172	1.72	91	30.7599	1	0	5	0	0
709	1	31	1	42.1	80	2.31	58.1	156	1.56	66	27.1203	1	0	8	10	8
710	1	47	2	42.7	53	2.03	40.6	171	1.71	65	22.2291	1	0	0	0	0
711	1	19	2	46.4	137	2.13	63.5	165	1.65	100	36.7309	1	0	0	5	0
712	1	43	2	44.3	55	2.16	68.7	170	1.7	61	21.1073	1	0	4	3	0
713	1	36	2	45.2	65	2.11	33.3	174	1.74	88	29.0659	1	0	0	0	0
714	1	65	1	41.5	55	2.19	75.3	167.5	1.675	66	23.5242	1	0	3	3	0
715	1	45	2	50.1	53	2.11	59.9	160	1.6	52	20.3125	1	0	6	8	0
716	1	49	2	46.1	34	2	54.3	178	1.78	64	20.1995	1	0	8	0	0
717	1	27	2	46.6	42	2.18	80	160	1.6	57	22.2656	1	0	8	0	0
718	1	50	2	45.3	68	2.21	86.6	168	1.68	68.9	24.4118	1	0	0	0	0
719	1	63	1	45.4	79	2.17	71.3	170	1.7	71	24.5675	1	0	3	0	0
720	1	88	2	41.4	63	2.14	14.7	155	1.55	45	18.7305	1	0	0	0	0
721	1	20	2	42.7	68	2.14	84.8	173	1.73	56	18.7109	1	0	0	0	0
722	1	30	2	50.8	51	2.09	73.6	170	1.7	59	20.4152	1	0	7	0	0
723	1	46	2	48.2	40	2.1	51.8	172	1.72	57	19.2672	1	0	5	8	0
724	1	21	2	48.6	35	2.24	71.8	165	1.65	60	22.0386	1	0	6	0	0
725	1	49	2	45.7	58	2.15	56.8	164	1.64	76	28.257	1	0	5	8	8
726	1	43	2	37.9	85	2.06	15.9	167	1.67	65	23.3067	1	0	6	6	0
727	1	59	2	46.3	68	2.15	76.5	162	1.62	54	20.5761	1	1	8	3	0
728	1	31	1	45.4	54	2.21	30.9	174	1.74	76	25.1024	1	0	0	0	0
729	1	52	2	45.6	49	2.19	45	164.5	1.645	62	22.9118	1	0	6	6	5
730	1	42	2	46.5	68	2.03	45.7	163	1.63	62	23.3355	1	0	6	5	0
731	1	63	1	39.3	48	2.23	36.3	183	1.83	79	23.5898	1	0	5	8	0
732	1	54	2	44.6	40	2.04	32.2	160	1.6	58	22.6562	1	0	9	5	0
733	1	79	2	38.4	118	2.33	31.1					1	0	8	10	10
734	1	38	1	49.8	54	2.15	55.8	176	1.76	70	22.5981	1	0	0	0	0
735	1	38	1	49	83	2.12	53.4	176	1.76	65	20.984	1	0	7	0	0
736	1	65	2	45.4	85	2.18	43	164	1.64	68	25.2826	1	0	6	3	0
737	1	80	2	45.7	78	2.14	64.8	152	1.52	65	28.1337	1	0	0	5	0
738	1	40	2	45.2	32	2.07	41.1	163	1.63	58	21.83	1	0	0	4	0
739	1	58	2	44.6	85	2.07	24.3	169	1.69	57.1	19.9923	1	0	8	0	0
740	1	31	2	49.4	100	2.18	55.3	167	1.67	61	21.8724	1	0	0	0	0
741	1	48	2	51.9	45	2.14	37.5	162	1.62	75.5	28.7685	1	1	10	8	0
742	1	34	2	45.4	68	2.15	68.2	160	1.6	57	22.2656	1	0	0	0	0
743	1	55	2	51.7	83	2.27	56.7	168	1.68	48	17.0068	1	0	0	0	0
744	1	59	2	49	59	2.21	48.6	161	1.61	75	28.9341	1	1	3	0	0
745	1	19	2	46.4	57	2.14	59.6	168	1.68	65	23.03	1	0	5	0	0
746	1	37	2	48.6	66	2.25	47.3	158	1.58	52	20.83	1	0	4	0	0
747	1	47	2	42.7	56	2.19	40.7	171	1.71	111	37.9604	1	0	9	8	7
748	1	57	2	48.9	109	2.17	54.9	170	1.7	88.8	30.7266	1	0	10	8	0
749	1	38	2	41.8	45	2.27	46.7	164	1.64	76.6	28.4801	0	0	7	8	7
750	1	23	2	47.1	58	2.2	55.3	165	1.65	58.5	21.4876	1	0	7	0	0
751	1	47	1	48.9	77	2.02	39	179	1.79	95	29.6495	0	0	0	7	3
752	1	52	2	43.8	64	2.25	45.1	164	1.64	72	26.7698	0	0	7	0	0
753	1	39	2	45.4	39	2.14	48.1	158	1.58	64.5	25.8372	0	0	8	5	5
754	1	82	2	43.8	81	2.25	31.6	163	1.63	62	23.3355	1	0	7	0	0
755	1	49	1	51	88	2.14	50.9	160	1.6	75.3	29.4141	0	0	4	0	0
756	1	45	2	44.6	48	2.05	66.6	173	1.73	81	27.0641	1	0	8	8	6
757	1	78	1	44.2	52	2.1	55	161	1.61	65	25.0762	1	0	5	3	4
758	1	49	2	46.9	41	2.2	59.1	160	1.6	58	22.6562	1	0	7	0	0
759	1	50	2	45.3	47	2.15	50.9	168	1.68	63	22.3214	1	0	6	5	5
760	1	61	2	47.3	56	2.15	32.6	152	1.52	66	28.5665	0	0	5	4	4
761	1	54	2	43.8	121	2.19	58.5	157	1.57	104	42.1924	0	0	0		0
762	1	54	2	47.5	100	2.08	44.2	155	1.55	56	23.3091	1	0	8	9	9
763	1	40	2	40	88	2.16	26.4	166	1.66	85.6	31.064	1	0	0	8	6
764	1	27	2	40	49	2.27	99.5	174	1.74	74	24.4418	1	0	5	0	0
765	1	56	2	43.7	134	2.09	28.9	171	1.71	103	35.2245	1	0	8	7	0
766	1	50	2	47.6	51	2.19	28.7	180	1.8	90	27.7778	1	0	7	8	8
767	1	44	2	49.3	46	2.16	58.2	173	1.73	60	20.0474	0	0	0	0	0
768	1	27	1	46.2	71	2.17	51.8	200	2	94	23.5	1	0	0	9	0
769	1	77	1	43.5	43	2.04	14.6	175	1.75	73.6	24.0327	0	0	0	0	0
770	1	72	2	44.7	76	2.15	40	158	1.58	57	22.8329	0	0			0
771	1	49	2	42.5	41	2.14	38.1	176	1.76	78	25.1808	1	0	9	0	9
772	1	26	2	48.3	44	2.1	38.6	160	1.6	80	31.25	1	0	8	2	8
773	1	18	2	46.3	60	2.18	55.8	162	1.62	50	19.052	0	0	6	0	0
774	1	36	1	47.2	70	2.16	91.4	176	1.76	76	24.5351	0	0	6	0	0
775	1	42	2	49.5	88	2.04	41.8	150	1.5	55	24.4444	0	0	0	0	0
776	1	74	2	41.9	71	2.26	29.1	149	1.49	96.5	43.4665	0	0	0	6	5
777	2	37	2	45.2	37	2.17	51.9	158	1.58	58	23.2335		0	8	7	9
778	2	34	2	42.9	70	2.26	18.5	170	1.7	105	36.3322		0	0	0	0
779	2	42	2	44	39	2.13	47.6	170	1.7	59	20.4152		0	7	0	4
780	2	33	2	46	82	2.1	25.2	166	1.66	58	21.048		0	7	0	4
781	2	79	2	40.2	43	2.19	65.2	150	1.5	60	26.6667			5	0	0
782	2	54	2	44.8	60	2.32	26	165	1.65	75	27.5482		1	8	10	9
783	2	76	2	44.5	77	2.1	74.8	152	1.52	62	26.8352		3	6	5	0
784	2	50	1	51.3	51	2.29	27.4	179	1.79	97	30.2737		0	5	6	0
785	2	81	1	44	70	2.1	30.3	170	1.7	90	31.1419		0	2	0	0
786	2	72	2	39.7	46	2.3	20.9	170	1.7	52	17.9931		1	0	0	0
787	2	65	2	38.5	62	2.26	41.2	174	1.74	81	26.7539		3	0	0	0
788	2	63	1	40.6	87	2.24	23	169	1.69	70	24.5089		0	0	3	0
789	2	78	1	42.8	92	2.25	24.2	169	1.69	82	28.7105		0	0	0	0
790	2	73	2	38.3	54	2.23	32.7	153	1.53	59	25.204		0	10	5	0
791	2	33	2	42.1	59	2.13	16.1	163	1.63	52	19.5717		0	8	8	8
792	2	78	1	42.7	72	2.19	37	179	1.79	77	24.0317		0	0	0	0
793	2	85	2	43.4	81	2.18	16.3	162	1.62	53	20.1951		0	0	0	2
794	2	84	2	40.6	122	2.27	14.6	165	1.65	88	32.3232		0	0	0	0
795	2	53	2	44.9	74	2.34	68.5	176	1.76	85	27.4406		0	0	0	0
796	2	93	2	43.2	57	2.15	38.7	171	1.71	95	32.4886		0	0	0	0
797	2	74	1	45.1	52	2.23	31.3	170	1.7	73	25.2595		0	0	0	0
798	2	73	1	42.9	44	2.25	63.5	161	1.61	71	27.3909		0	0	5	0
799	2	71	2	45.5	47	2.18	19	160	1.6	164	64.0625		1	0	0	0
800	2	77	2	38.5	58	2.16	18.9	162	1.62	70	26.6728		0	0	0	0
801	2	31	2	43.3	62	2.24	31.5	177	1.77	90	28.7274		0	8	0	0
802	2	69	1	45.6	88	2.34	19.3	171	1.71	82	28.0428		0	2	0	0
803	2	16	2	46.6	70	2.23	23.1	156	1.56	60	24.6548		0	5	0	0
804	2	52	2	43.4	45	2.24	36.6	158	1.58	55	22.0317		0	3	6	5
805	2	64	2	43.8	72	2.13	54.4	164	1.64	62	23.0518		1	0	0	0
806	2	89	2	43.7	78	2.48	65	155	1.55	56	23.3091		3	5	0	0
807	2	65	2	43	69	2.33	56.5	164	1.64	80	29.7442			5	3	5
808	2	72	2	41.5	146	2.22	87.5	159	1.59	59	23.3377			0	8	3
809	2	46	2	47.8	58	2.13	58.9	164	1.64	59	21.9363		1	0	0	0
810	2	65	2	46.2	71	2.1	27	168	1.68	59	20.9042		0	0	0	0
811	2	17	1	50.5	89	2.16	32.9	178	1.78	80	25.2493		0	0	0	0
812	2	51	2	43.8	36	2.26	26	164	1.64	69	25.6544		0	0	0	0
813	2	50	2	43.2	95	2.13	99.1	180	1.8	68	20.9877			0	0	0
814	2	72	2	47.6	63	2.27	113.9	156	1.56	58	23.833		3	0	5	0
815	2	71	1	45.5	69	2.08	25.4	182	1.82	86	25.963		0	5	0	0
816	2	45	2	42	48	2.11	35.9	176	1.76	67	21.6296		0	5	4	0
817	2	84	2	46	67	2.35	50.1	150	1.5	67	29.7778		1	0	4	5
818	2	61	1	41.5	69	2.25	44.6	179	1.79	95	29.6495			5	0	0
819	2	83	2	42	54	2.29	22.6	169	1.69	63	22.0581		0	0	0	0
820	2	68	2	42.4	66	2.15	61.8	153	1.53	52	22.2137			0	0	0
821	2	74	1	46.1	44	2.27	26.8	164	1.64	71	26.398		0	0	0	0
822	2	72	2	44.2	69	2.17	55.1	169	1.69	74	25.9095		0	0	0	0
823	2	88	1	41.8	109	2.33	90.5	174	1.74	57	18.8268			0	0	0
824	2	41	2	47.3	67	2.1	48.1	167	1.67	58	20.7967		0	0	3	0
825	2	66	1	45	66	2.25	26.9	170	1.7	105	36.3322		0	0	0	0
826	2	23	1	46.7	52	2.04	17.5	171	1.71	71	24.281		0	6	0	0
827	2	75	2	43.5	76	2.19	36.5	161	1.61	58	22.3757		0	5	0	0
828	2	26	2	41.7	60	2.19	79	161	1.61	50	19.2894		0	0	0	5
829	2	72	2	45.7	57	2.19	77.4	168	1.68	62	21.9671			5	0	6
830	2	65	2	43	75	2.22	39.1	163	1.63	66	24.841		0	0	0	0
831	2	16	2	49.4	80	2.27	38.6	162	1.62	55	20.9572		0	4	0	0
832	2	49	2	45.8	132	2.5	32.3	175	1.75	110	35.9184			8	8	0
833	2	77	2	43.6	88	2.29	72.1	153	1.53	72	30.7574		0	5	0	0
834	2	62	2	47.1	62	2.4	35.2						0	0	0	0
835	2	72	2	47.6	71	2.23	40.8	164	1.64	59	21.9363		0	3	7	0
836	2	60	2	43	50	2.18	28.9	180	1.8	93	28.7037		0	7	4	0
837	2	48	1	43.3	87	2.32	25.2	179	1.79	109	34.0189		0	6	5	0
838	2	24	2	44.8	37	2.19	30.8	170	1.7	70	24.2215		0	5	0	0
839	2	31	1	43.1	55	2.25	23	176	1.76	64	20.6612		0	7	3	0
840	2	29	2	46.6	47	2.08	56	168	1.68	55	19.487		0	8	1	7
841	2	50	2	46.2	55	2.32	29.9	157	1.57	87	35.2955		0	5	3	5
842	2	30	2	44.2	71	2.22	34.9	168	1.68	63	22.3214		0	8	5	5
843	2	85	2	43.2	110	2.2	19.4	154	1.54	93	39.214		0	8	9	0
844	2	65	1	44.6	69	2.23	66.2	181	1.81	180	54.9434		0	7	8	8
845	2	64	2	44.7	59	2.3	27.8	156	1.56	54.4	22.3537		0	0	0	0
846	2	52	2	42.1	68	2.2	26.1	163	1.63	62	23.3355		0	1	0	0
847	2	55	2	47.3	56	2.11	25	165	1.65	48	17.6309		0	5	10	8
848	2	67	2	44	72	2.15	31	158	1.58	67	26.8386		0	0	5	0
849	2	49	2	37.4	58	2.31	35.9	186	1.86	58	16.7649		0	5	0	0
850	2	49	1	45.3	116	2.07	39.8	185	1.85	94	27.4653		0	7	9	0
851	2	42	1	44.9	71	2.12	12.3	181	1.81	92	28.0822		0	0	0	0
852	2	53	1	40.1	68	2.16	18.5	176	1.76	72	23.2438		0	0	0	0
853	2	51	2	42.8	131	2.14	18.1	160	1.6	64	25		0	6	5	5
854	2	48	1	45.2	56	2.07	26.5	153	1.53	66	28.1943		0	9	10	9
855	2	43	1	45.9	38	2.09	34.5	173	1.73	75	25.0593		0	7	8	8
856	2	18	1	48.8	125	2.11	41.7	182	1.82	60	18.1138		0	5	0	0
857	2	72	1	44.3	66	2.18	19	166	1.66	74	26.8544		0	3	0	0
858	2	36	1	48.4	57	2.17	35.5	174	1.74	78	25.763		0	0	0	0
859	2	43	1	45.9	72	2.09	23.8	168	1.68	53	18.7783		0	0	0	0
860	2	51	2	42.4	68	2.08	27.9	159	1.59	60.2	23.8123		0	4	0	2
861	2	69	2	51.1	78	2.29	23	158	1.58	75.1	30.0833		0	0	0	0
862	2	58	2	45.3	69	2.17	67.3	172	1.72	63	21.2953		0	0	7	0
863	2	74	2	44.1	81	2.14	29.1	158	1.58	61	24.4352		0	5	5	0
864	2	55	1	46.7	58	2.23	49.7	185	1.85	78	22.7904		0	0	0	0
865	2	50	1	43.7	69	2.19	29	184	1.84	128	37.8072		0	8	6	7
866	2	38	1	44.8	61	2.12	22.6	165	1.65	70	25.7117		0	0	10	0
867	2	30	2	43.8	56	2.24	44.5	165	1.65	66	24.2424		0	0	0	0
868	2	44	2	43.5	83	2.26	17.5	160	1.6	64	25		0	3	10	10
869	2	75	2	41.6	66	2.32	69.8	160	1.6	72	28.125		0	6	8	6
870	2	32	1	44.1	96	2.14	49.3	174	1.74	70	23.1206		0	2	4	4
871	2	45	2	43.6	38	2.11	45	161	1.61	54	20.8325		0	8	10	0
872	2	61	2	46.3	62	2.23	26.9	167	1.67	80	28.6851		0	5	5	0
873	2	80	2	45.1	94	2.32	96.4	172.5	1.725	79	26.549		1	4	0	6
874	2	73	2	41.1	79	2.19	58.9	165	1.65	70	25.7117		0	0	0	0
875	2	63	1	45.8	61	2.19	65.6	172	1.72	80	27.0416		0	0	0	0
876	2	27	2	44.8	57	2.14	36.9	167	1.67	63	22.5896		0	9	2	1
877	2	41	2	47.4	60	2.32	24.6	156	1.56	58	23.833		0	4	4	0
878	2	55	1	48.3	92	2.16	51.3	176	1.76	93	30.0232		0	0	5	0
879	2	40	2	45.8	61	2.06	19.5	181	1.81	78.3	23.9004		0	7	0	0
880	2	74	2	36	86	2.51	26.8	148	1.48	69	31.5011		0	6	8	6
881	2	70	1	44	61	2.28	91.1	173	1.73	76	25.3934		0	0	0	0
882	2	21	1	53	64	2.04	32.9	181	1.81	71	21.6721		0	0	0	0
883	2	73	2	40.9	77	2.43	15.9	161	1.61	70	27.0051		0	7	5	0
884	2	18	2	40	42	2.14	25.9	180	1.8	75	23.1481		0	7	8	6
885	2	29	2	41.4	63	2.33	40.8	172	1.72	83	28.0557		0	8	7	0
886	2	24	2	43.9	74	2.14	43.8	169	1.69	68	23.8087		0	0	0	0
887	2	86	2	45.9	64	2.15	55.4	169	1.69	68	23.8087		1	0	0	0
888	2	28	1	49.2	49	2.15	32.2	178	1.78	65	20.5151		0	6	0	0
889	2	55	1	41.1	57	2.17	55.3	177	1.77	83	26.493		0	7	0	0
890	2	29	1	51.7	54	2.3	56.2	165	1.65	94	34.5271		0	5	4	2
891	2	47	2	44.1	59	2.27	31.9	164	1.64	118.5	44.0586		0	7	7	0
892	2	88	1	40.6	76	2.24	71	158	1.58	58	23.2335		0	7	6	0
893	2	83	1	45.3	103	2.17	59.8	171	1.71	80	27.3588		0	0	0	0
894	2	42	1	43.7	71	2.3	55.2	189	1.89	84	23.5156		0	0	0	0
895	2	73	2	41.9	69	2.3	40.9	160	1.6	103	40.2344		0	6	3	0
896	2	32	2	42.8	46	2.13	58.4	174	1.74	63	20.8086		1	0	0	0
897	2	43	2	43.9	47	2.24	67	158	1.58	54	21.6311		0	0	0	0
898	2	27	2	44	43	2.13	35.5	165	1.65	65	23.8751		0	4	0	0
899	2	64	1	43.4	60	2.32	29.5	176	1.76	108	34.8657		0	0	0	0
900	2	77	2	40.8	57	2.19	50.1	151	1.51	75.4	33.0687		0	5	5	5
901	2	42	2	45.9	49	2.26	39.6	173	1.73	63	21.0498		0	0	0	0
902	2	56	1	48.7	74	2.25	58.5	170	1.7	80	27.6817		0	9	0	0
903	2	28	2	44	41	2.11	11.9	161	1.61	56	21.6041		0	0	0	0
904	2	28	1	45.7	61	2.21	21.2	176	1.76	75	24.2123		0	0	0	0
905	2	78	1	44.9	54	2.33	17.5	173	1.73	76	25.3934		0	0	0	0
906	2	56	2	41.5	61	2.03	20.7	162	1.62	50	19.052		0	8	5	5
907	2	34	2	39.7	60	2.2	27.2	164	1.64	51	18.9619		0	8	0	6
908	2	56	2	44.5	66	2.29	55.9	171	1.71	79	27.0169		0	5	8	3
909	2	15	1	48.2	112	2.2	32.5	176	1.76	68	21.9525		0	0	3	0
910	2	25	1	51.4	76	2.08	24.6	185	1.85	77	22.4982		0	7	9	6
911	2	74	2	39.6	96	2.06	20	158	1.58	60	24.0346		0	0	0	0
912	2	54	2	43.2	66	2.24	43.3	173	1.73	82	27.3982		0	6	6	6
913	2	55	2	44.3	54	2.12	21.4	170	1.7	55	19.0311		0	8	0	0
914	2	52	2	46.3	50	2.3	34.2	156	1.56	64	26.2985		0	8	4	4
915	2	27	1	50.3	68	2.08	43.6	176	1.76	70	22.5981		0	0	0	0
916	2	72	2	42.6	58	2.27	24.1	167	1.67	52	18.6453		0	0	0	0
917	2	83	1	44.5	96	2.14	40.7	172	1.72	75.5	25.5206		0	2	0	0
918	2	51	2	44.6	69	2.25	44.3	160	1.6	60	23.4375		1	0	0	0
919	2	75	2	40.3	62	2.25	65.5	160	1.6	58	22.6562		1	3	5	0
920	2	37	1	46.7	49	2.14	37.7	186	1.86	95	27.4598		0	3	0	0
921	2	68	2	42.4	78	2.21	47	173	1.73	83	27.7323		0	0	0	0
922	2	24	1	47.3	66	2.14	59.6	190	1.9	84	23.2687		0	0	0	0
923	2	76	1	42.5	45	2.26	48	165	1.65	74	27.1809		0	8	0	0
924	2	23	1	43.4	36	2.09	48.3	170	1.7	60	20.7612		0	0	0	0
925	2	67	2	45.1	45	2.1	98	170	1.7	50	17.301		1	0	0	0
926	2	66	1	35.7	137	2.2	24.1	164	1.64	89	33.0904		0	6	5	5
927	2	69	2	45	34	2.19	38.3	162	1.62	62	23.6244		0	5	4	0
928	2	67	2	46.6	66	2.18	29.3	164	1.64	57	21.1927		0	6	0	0
929	2	78	2	43.9	73	2.26	65.2	161	1.61	65	25.0762		1	9	7	0
930	2	52	2	31.2	104	2.28	41.4	165	1.65	75	27.5482		1	7	7	7
931	2	82	2	41	60	2.24	46.8	156	1.56	62	25.4767		1	8	9	9
932	2	79	2	37.6	133	2.08	15.6	164	1.64	105	39.0393		0	7	0	8
933	2	38	2	43	59	2.23	35.9	172	1.72	68	22.9854		0	10	7	6
934	2	70	1	46.5	69	2.21	50.1	167	1.67	76	27.2509		3	0	1	0
935	2	32	1	50.6	65	2.11	51	182	1.82	70	21.1327		0	0	0	0
936	2	60	1	42.1	93	2.22	46.6	184	1.84	100	29.5369		0	10	4	0
937	2	39	2	45.2	40	2.18	37.8	162	1.62	55	20.9572		0	8	5	0
938	2	18	2	44.5	47	2.26	53.4	166	1.66	54	19.5965		0	7	0	0
939	2	55	1	43.9	58	2.12	35.1	185	1.85	77	22.4982		0	7	8	6
940	2	19	1	48.4	74	2.16	27.2	173	1.73	70	23.3887		0	0	0	0
941	2	44	2	45	42	2.25	55.8	171	1.71	61	20.8611		0	7	0	0
942	2	42	1	42	179	2.23	40	184	1.84	115	33.9674		1	4	3	0
943	2	66	2	42.9	90	2.2	29.2	164	1.64	73	27.1416		0	8	7	7
944	2	84	2	39.2	45	2.32	39.4	168	1.68	85	30.1162		0	8	0	0
945	2	77	1	43.3	63	2.31	60.1	175	1.75	76	24.8163		0	0	6	0
946	2	65	1	43.8	76	2.26	23.8	171	1.71	85	29.0688		0	0	0	0
947	2	49	1	41.2	86	2.21	45.6	181	1.81	87	26.556		0	0	0	0
948	2	39	2	42.2	56	2.21	42.9	163	1.63	64	24.0882		0	8	3	0
949	2	38	2	46.8	58	2.13	34.8	172	1.72	79	26.7036		0	8	7	7
950	2	57	1	46.7	58	2.31	66.4	186	1.86	80	23.1241		0	0	0	0
951	2	84	2	43.1	106	2.24	34.3	165	1.65	68	24.977		0	0	0	0
952	2	73	1	43	96	2.2	51.7	186	1.86	91	26.3036		0	8	9	0
953	2	22	1	41.9	92	2.24	36.5	180	1.8	70	21.6049		0	8	8	6
954	2	47	2	45.6	64	2.29	33.3	167	1.67	60	21.5139		0	0	0	0
955	2	53	1	40.8	63	2.22	64.8	167	1.67	83	29.7608		0	5	5	5
956	2	64	2	47.9	130	2.15	33	178	1.78	77	24.3025		0	2	0	0
957	2	65	2	40.6	54	2.09	79	163	1.63	53	19.9481		1	8	8	0
958	2	56	2	43.7	51	2.23	58.9	158	1.58	72	28.8415		0	8	0	0
959	2	56	2	41.8	136	2.25	72.8	150	1.5	95	42.2222		0	10	8	6
960	2	44	2	43	82	2.26	42.3	150	1.5	44	19.5556		0	10	5	10
961	2	24	2	41.8	73	2.3	38.2	163	1.63	67	25.2174		0	5	0	0
962	2	21	2	44.7	69	2.2	42.9	174	1.74	65	21.4692		0	0	0	0
963	2	19	2	41.7	65	2.32	37	166	1.66	63	22.8625		0	7	5	3
964	2	68	2	39.1	123	2.17	70.4	155	1.55	55	22.8928		1	0	0	0
965	2	67	1	43	77	2.27	41.8	177	1.77	72	22.9819		0	4	0	0
966	2	64	1	47.3	61	2.18	23	172.5	1.725	65.9	22.1466		0	6	0	0
967	2	63	2	49.4	64	2.13	57.3	166	1.66	70	25.4028		0	9	8	6
968	2	73	1	46	60	2.1	56.5	179	1.79	80	24.968		0	0	0	0
969	2	75	2	46.3	60	2.29	19.8	157	1.57	70	28.3987		0	5	0	0
970	2	56	2	49	93	2.49	27	172	1.72	64	21.6333		0	4	4	0
971	2	55	2	46.3	75	2.08	66.2	165	1.65	70	25.7117		0	5	7	6
972	2	61	1	43.9	66	2.18	59.4	168	1.68	86.4	30.6122		0	0	0	0
973	2	50	1	45.5	104	2.13	39.6	182	1.82	88	26.5668		0	10	0	0
974	2	60	1	45.1	75	2.3	22.4	170	1.7	85	29.4118		0	7	0	0
975	2	73	2	40.6	51	2.29	46.2	159	1.59	56	22.151		1	0	6	5
976	2	72	2	44	63	2.2	26.5	156	1.56	64	26.2985		0	5	4	4
977	2	78	1	44.4	69	2.32	29.2	171	1.71	70	23.939		0	0	5	0
978	2	56	1	44.2	84	2.12	17.9	170	1.7	112.3	38.8581		1	1	5	5
979	2	73	2	41.2	65	2.29	63.9	156	1.56	85	34.9277		0	7	8	8
980	2	20	2	45.6	46	2.15	32.4	163	1.63	48	18.0662		0	6	0	7
981	2	72	1	46.1	43	2.21	70.6	160	1.6	52	20.3125		1	0	0	0
982	2	59	1	48.2	52	2.32	80.4	179	1.79	80	24.968		0	0	0	0
983	2	26	2	41.2	50	2.21	15.7						0	7	0	0
984	2	70	1	42.6	50	2.15	27.3	180	1.8	93	28.7037		0	0	8	0
985	2	73	1	43.4	57	2.19	75.1	181	1.81	93	28.3874		0	5	0	0
986	2	70	2	45	57	2.2	22	163	1.63	80	30.1103		0	0	0	0
987	2	69	2	42.9	96	2.22	20.2	158	1.58	84	33.6485		0	6	0	0
988	2	63	2	42.6	41	2.3	49.3	166	1.66	56	20.3223		0	8	7	0
989	2	71	1	45.1	50	2.13	35.2	182	1.82	78	23.5479		0	3	0	0
990	2	77	2	42.4	73	2.4	24.7	153	1.53	66	28.1943		0	6	6	6
991	2	71	2	39.7	92	2.35	52.8	166	1.66	88	31.935		0	8	6	9
992	2	60	2	40.7	68	2.27	19.4	166.1	1.661	61	22.1101		0	0	0	0
993	2	81	1	42.5	80	2.26	81.8	165	1.65	66	24.2424		0	5	5	5
994	2	33	2	42.7	96	2.25	49.4	174	1.74	77	25.4327		0	0	0	0
995	2	70	1	45	56	2.14	58.7	178.5	1.785	73	22.9111		1	6	3	0
996	2	39	1	42.6	45	2.17	34	178	1.78	60	18.937		0	0	0	3
997	2	77	2	44.8	57	2.24	29.6						0	5	0	0
998	2	38	2	45	45	2.21	27.7	158	1.58	53	21.2306		0	8	5	4
999	2	27	2	48.3	76	2.28	58.4	168	1.68	62	21.9671		0	3	0	0
1000	2	70	1	45.5	51	2.24	63.9	176	1.76	70	22.5981		1	0	4	4
1001	2	68	2	46.6	47	2.22	62.6	170	1.7	87	30.1038		0	0	0	0
1002	2	64	1	40.9	48	2.14	40.1	184	1.84	79	23.3341		0	7	2	4
1003	2	39	1	47.1	40	2.14	63.2	174	1.74	76	25.1024		0	0	7	0
1004	2	65	2	45.2	54	2.28	31.4	157	1.57	60	24.3418		0	0	9	0
1005	2	55	2	43.2	53	2.24	42.4	172	1.72	65	21.9713		0	5	0	0
1006	2	67	2	44.6	93	2.13	31.5	156	1.56	57	23.4221		0	0	0	0
1007	2	84	1	44.1	95	2.19	51.7	181	1.81	69.6	21.2448		0	0	0	0
1008	2	79	2	37.2	49	2.35	56.2	160	1.6	47	18.3594		1	0	0	0
1009	2	71	2	39.8	68	2.46	60.1	159	1.59	69	27.2932		1	5	5	5
1010	2	42	2	43.5	45	2.21	69.2	158	1.58	60	24.0346		0	4	0	0
1011	2	71	2	42.3	77	2.28	43.3	150	1.5	85	37.7778		0	0	0	0
1012	2	73	2	40.7	75	2.22	30.3	160	1.6	130	50.7812		0	5	5	0
1013	2	85	2	43.6	96	2.29	84.5	157	1.57	68	27.5873		0	0	0	5
1014	2	68	1	45.7	53	2.21	28.5	180	1.8	89	27.4691		0	3	5	3
1015	2	47	1	45.4	71	2.13	29.5	190	1.9	94	26.0388		0	8	9	9
1016	2	67	1	42.4	39	2.29	37.3	181	1.81	95	28.9979		0	3	0	3
1017	2	63	2	41.2	26	2.08	24.2	167	1.67	52.7	18.8963		0	5	0	4
1018	2	68	2	45.1	76		34.4	152.5	1.525	70	30.0994		0	0	5	5
1019	2	67	1	44	66	2.25	70.4	166	1.66	89	32.2979		0	4	6	0
1020	2	65	2	42.9	81	2.31	50.4	174	1.74	78	25.763		1	0	4	2
1021	2	74	1	44	94	2.19	29.4	168	1.68	58	20.5499		0	7	6	0
1022	2	77	2	43.8	40	2.19	53.4	158	1.58	52.8	21.1505		1	0	2	0
1023	2	57	1	52.5	78	2.3	37.1	178	1.78	74.5	23.5134		0	0	0	0
1024	2	76	2	43.8	105	2.26	33.7	168	1.68	82	29.0533		0	9	9	7
1025	2	64	2	43	47	2.25	57.4	186.8	1.868	80	22.9264		0	0	2	0
1026	2	55	1	41.6	48	2.2	24	167	1.67	90	32.2708		0	0	5	0
1027	2	75	2	39.8	91	2.25	45.7	162	1.62	61	23.2434		0	5	4	0
1028	2	80	1	44.3	86	2.2	63.7	165	1.65	50	18.3655		0	1	1	8
1029	2	37	1	40.2	118	2.14	26.5	174	1.74	110	36.3324		0	7	7	5
1030	2	79	2	45.3	58	2.08	52.2	158	1.58	47	18.8271		1	8	3	0
1031	2	79	1	35.7	105	2.23	16.7	164	1.64	83.6	31.0827		1	8	0	0
1032	2	52	1	41.7	76	2.47	22.5	182	1.82	78.7	23.7592		0	6	7	1
1033	2	56	2	47.6	66	2.32	29.6	167	1.67	55	19.721		0	0	0	0
1034	2	75	2	44.3	86	2.22	22.3	177	1.77	74	23.6203		1	0	6	0
1035	2	72	2	39.9	98	2.45	19.3	158	1.58	87.4	35.0104		0	0	7	0
1036	2	88	2	44.4	91	2.31	40.3	165	1.65	59.6	21.8916		1	6	0	8
1037	2	67	2	43.4	98	2.31	22.1	162	1.62	61.4	23.3958		0	0	0	0
1038	2	50	2	43.7	63	2.23	21.7	161	1.61	84.5	32.5991		0	7	0	0
1039	2	68	1	45.7	62	2.15	53.7	173	1.73	87.7	29.3027		0	0	4	0
1040	2	69	2	38.9	75	2.34	28.6	156	1.56	61.1	25.1068		1	7	9	8
1041	2	66	1	44.9	81	2.19	25.7	174	1.74	92	30.3871		0	6	8	4
1042	2	38	2	44.1	43	2.17	35.4	178	1.78	71	22.4088		0	7	0	0
1043	2	60	2	46.2	98	2.21	5	150	1.5	65	28.8889		0	0	0	0
1044	2	38	2	39.2	74	2.18	31.9	177	1.77	124	39.5799		0	3	3	0
1045	2	77	2	42.4	62	2.15	26.5	166	1.66	74.5	27.0359		0	0	3	1
1046	2	76	2	45.9	61	2.28	27.4	156	1.56	70.1	28.8051		0	0	0	0
1047	2	30	2	44.9	72	2.07	40.4	171	1.71	65.5	22.4001		0	0	0	0
1048	2	46	2	45.2	31	2.25	42.6	174.5	1.745	69.1	22.6928		0	0	0	0
1049	2	33	1	48.9	76	2.14	29.8	162	1.62	61.5	23.4339		0	0	0	0
1050	2	52	1	46.8	39	2.12	38.4	181	1.81	87.7	26.7696		0	3	0	0
1051	2	65	2	41.3	71	2.31	27.3	165	1.65	76.9	28.2461		0	8	5	6
1052	2	85	1	44.5	47	2.28	80.3	171	1.71	64.4	22.0239		1	0	0	0
1053	2	59	2	47.9	59	2.3	22.1	166	1.66	50.4	18.29		0	8	8	7
1054	2	50	1	48.4	65	2.2	34.7	171	1.71	90.7	31.0181		0	3	2	5
1055	2	69	1	42.3	67	2.21	59.7	173	1.73	103.7	34.6487		0	8	8	5
1056	2	88	1	40	310	2.1	49.9	164	1.64	69.6	25.8775		0	0	0	0
1057	2	82	1	41.7	91	2.28	23.3	172	1.72	68	22.9854		0	0	0	0
1058	2	67	1	44.7	36	2.31	29.3	168	1.68	95.4	33.801		0	3	1	1
1059	2	44	2	41.5	56	2.1	44	163	1.63	60	22.5827		1	10	10	10
1060	2	75	1	42.9	107	2.26	82.4	164	1.64	78.4	29.1493		1	5	8	2
1061	2	36	2	44.9	49	2.2	27.5	166	1.66	64.7	23.4795		0	0	5	0
1062	2	69	1	44.1	77	2.22	63.1	173	1.73	90	30.0712		0	0	0	0
1063	2	66	2	43.3	70	2.1	37.2	160	1.6	79.3	30.9766		0	8	0	0
1064	2	45	2	41.3	42	2.15	42.7	179	1.79	88.5	27.6209		0	0	0	0
1065	2	21	2	47.3	38	2.08	38.6	162	1.62	59	22.4813		1	0	0	0
1066	2	80	2	43.7	70	2.3	73.9	156	1.56	68.1	27.9832		1	3	0	3
1067	2	80	2	41.8	64	2.36	22.7	163	1.63	76.8	28.9059		0	5	1	5
1068	2	68	1	45.1	82	2.25	45.2	162	1.62	77.2	29.4162		0	0	3	0
1069	2	60	2	46.1	88	2.05	52.3	164	1.64	60.2	22.3825		0	9	9	8
1070	2	71	2	46.7	56	2.18	44.1	164	1.64	63	23.4236		0	0	0	0
1071	2	57	2	44.7	66	2.18	21.5	173	1.73	71.2	23.7896		0	6	5	0
1072	2	52	1	42.9	59	2.21	23.1	167	1.67	91.1	32.6652		0	6	3	0
1073	2	74	1	44.6	83	2.36	32.9	187	1.87	89.4	25.5655		0	0	4	3
1074	2	47	2	42.3	72	2.19	32.3	169	1.69	59.3	20.7626		0	8	7	7
1075	2	57	2	41.9	75	2.19	20.7	160	1.6	59	23.0469		0	0	0	0
1076	2	63	1	42.2	71	2.16	29.2	187	1.87	88.8	25.3939		0	0	1	0
1077	2	52	2	42.7	53	2.21	19.7	163.5	1.635	59.5	22.2578		0	5	5	0
1078	2	81	1	41.1	66	2.22	45.2	178	1.78	72.2	22.7875		0	7	0	0
1079	2	40	2	47.1	44	2.17	38.6	170	1.7	65	22.4913		0	7	0	0
1080	2	48	2	46.4	48	2.14	64.9	173	1.73	53	17.7086		0	5	0	0
1081	2	44	1	46.3	46	2.12	47.8	178	1.78	79.5	25.0915		0	8	0	0
1082	2	36	2	38.8	43	2.31	23.8	156.5	1.565	62.6	25.5591		0	6	0	0
1083	2	27	2	45.5	51	2.27	58.5	167	1.67	50	17.9282		0	5	2	2
1084	2	57	1	44.9	81	2.35	34.8	166	1.66	82.6	29.9753		0	5	0	0
1085	2	75	2	43.3	50	2.31	33.8	158	1.58	70	28.0404		0	5	0	4
1086	2	90	2	45.8	69	2.38	46	150	1.5	56	24.8889		1	0	0	0
1087	2	80	1	37.9	86	2.22	30.8	178	1.78	81	25.565		0	0	10	10
1088	2	57	1	45.6	59	2.13	52.8	178	1.78	79.2	24.9968		0	0	0	0
1089	2	72	2	45.7	74	2.37	79.6	166	1.66	73	26.4915		1	0	0	0
1090	2	82	1	43.6	48	2.22	30.4	175	1.75	84.4	27.5592		0	5	0	0
1091	2	77	2	40.9	49	2.15	24.4	162	1.62	90	34.2936		1	6	8	8
1092	2	45	2	46.5	54	2.2	52.6	174.5	1.745	58.7	19.2773		0	10	0	0
1093	2	82	2	42.4	79	2.32	27.5	156	1.56	74	30.4076		0	10	0	0
1094	2	72	2	43.3	45	2.29	48	155	1.55	50	20.8117		1	2	1	1
1095	2	87	2	42.2	54	2.37	36.6	157	1.57	62	25.1532		1	3	3	5
1096	2	82	1	42.6	212	2.25	115.8	155	1.55	42	17.4818		1	0	5	8
1097	2	47	2	43.7	71	2.28	30.3	171	1.71	93.3	31.9073		0	10	0	0
1098	2	65	2	45.4	190	2.38	28.9	160	1.6	121.5	47.4609		1	7	9	10
1099	2	40	2	42.8	71	2.33	26.1	164	1.64	82.6	30.7109		0	0	0	0
1100	2	18	2	42.6	85	2.16	42.5	160	1.6	93.9	36.6797		0	8	2	0
1101	2	80	2	46.6	59	1.7	30.3	158	1.58	58.7	23.5139		0	0	0	0
1102	2	50	1	45.7	70	2.14	18.2	164	1.64	78	29.0006		0	0	0	0
1103	2	39	1	48.8	65	2.19	37.1	174	1.74	69.5	22.9555		0	0	3	0
1104	2	45	2	45.4	51	2.24	46.7	170.5	1.705	59.6	20.5021		0	7	7	4
1105	2	54	1	43.4	47	2.24	38.7	180	1.8	90.9	28.0556		0	0	0	0
1106	2	61	2	40.8	45	2.07	19.6	165	1.65	78	28.6501		0	0	0	1
1107	2	82	1	42.7	61	2.24	78.1	172	1.72	79	26.7036		1	6	7	0
1108	2	69	2	40.7	64	2.32	30	176	1.76	100	32.2831		3	0	0	0
1109	2	33	1	44.3	89	2.18	25	198	1.98	68	17.3452		0	0	0	0
1110	2	87	1	31.7	71	2.33	51.7	168	1.68	55.5	19.6641		1	10	0	9
1111	2	74	2	43.2	51	2.32	56.9	153	1.53	56	23.9224		1	0	1	0
1112	2	49	2	53	52	1.95	20.8	165	1.65	55	20.202		0	0	0	0
1113	2	71	1	42.6	87	2.07	45.8	178	1.78	75	23.6713		0	0	0	0
1114	2	82	2	39.8	51	2.23	17.7	172	1.72	85	28.7317		0	0	1	0
1115	2	69	2	42.7	84	2.07	59.2	161	1.61	81.5	31.4417		3	4	6	6
1116	2	85	1	46.2	83	2.35	57.8	173	1.73	68	22.7204		3	0	0	0
1117	2	77	2	43.2	49	2.25	55.3	154	1.54	65	27.4077		1	10	10	7
1118	2	61	2	41.4	81	2.26	27.8	175	1.75	93	30.3673		0	6	6	0
1119	2	73	1	42.7	77	2.43	49.8	176	1.76	70	22.5981		0	0	0	0
1120	2	77	1	43	60	2.1	39	184	1.84	72	21.2665		0	5	5	0
1121	2	56	2	46.3	83	2.19	25.5	157	1.57	64	25.9645		0	0	0	5
1122	2	59	1	44.4	47	2.17	50.6	168	1.68	56	19.8413		0	0	6	0
1123	2	54	1	50.3	43	2.06	19.9	180	1.8	74	22.8395		0	0	0	0
1124	2	65	2	34.1	84	2.52	27.4	164	1.64	77	28.6288		0	5	6	4
1125	2	53	2	45.7	58	2.24	50.6	164	1.64	80	29.7442		1	0	0	0
1126	2	62	1	42.3	64	2.38	39.5	182	1.82	75	22.6422		0	5	10	0
1127	2	38	2	47.3	111	2.07	57.2	163	1.63	63	23.7118		0	0	0	0
1128	2	83	2	46.8	75	2.46	56.6	160	1.6	75	29.2969		3	0	0	0
1129	2	84	1	47.8	52	2.25	22.4	180	1.8	78.5	24.2284		0	2	4	4
1130	2	77	1	47.3	75	2.3	37	180	1.8	80	24.6914		0	0	0	0
1131	2	38	2	44.3	77	2.3	34.3	170	1.7	77	26.6436		0	1	0	0
1132	2	79	2	44.8	85	2.28	25.6	160	1.6	70	27.3437		0	0	0	0
1133	2	64	1	42.7	88	2.09	13.9	178	1.78	85	26.8274		0	6	6	6
1134	2	75	1	42.8	84	2.12	35.9	182	1.82	81	24.4536		0	0	0	0
1135	2	38	1	43.7	59	2.19	61.7	187	1.87	100	28.5968			8	0	0
1136	2	66	2	47.7	55	2	58.4	165	1.65	55	20.202		1	0	0	0
1137	2	77	1	42.1	48	2.41	34	158	1.58	56	22.4323		1	4	0	0
1138	2	71	2	47.2	61	2.56	56.5	162	1.62	50	19.052		0	0	0	0
1139	2	56	2	45.6	90	2.15	30.8	162	1.62	70	26.6728		0	0	0	0
1140	2	45	1	42.6	62	2.19	20	177	1.77	85	27.1314		0	0	0	0
1141	2	65	2	43.6	55	2.13	31	160	1.6	80	31.25		0	0	0	0
1142	2	63	2	42.7	81	2.28	20.6	172	1.72	69	23.3234		0	5	5	5
1143	2	22	1	46.3	64	2.13	15	175	1.75	75	24.4898		0	0	0	0
1144	2	88	2	41.4	49	2.49	56.2	169	1.69	70	24.5089		1	5	0	7
1145	2	70	1	42.9	60	2.18	32	168	1.68	52	18.424		0	0	0	0
1146	2	88	2	46.5	71	2.28	21.7	158	1.58	63	25.2363		0	0	0	0
1147	2	67	1	44.4	62	2.14	32	162	1.62	76	28.959		0	0	0	0
1148	2	39	2	43.2	76	2.23	33.1	174	1.74	82	27.0842		3	8	8	0
1149	2	27	2	43.1	51	2.24	49.3	167	1.67	60	21.5139		0	3	0	0
1150	2	70	2	38.8	60	2.35	78.8	167	1.67	64	22.9481		0	6	0	0
1151	2	31	2	44.4	55	2.17	26.7	152	1.52	76	32.8947		0	7	0	6
1152	2	75	2	40.9	76	2.14	20.9	154	1.54	55	23.1911		0	6	0	5
1153	2	71	2	39.8	62	2.3	43.4	164	1.64	62	23.0518		1	0	0	0
1154	2	61	1	44.5	52	2.2	27.4	173	1.73	80	26.7299		0	0	0	0
1155	2	51	2	47.5	51	2.17	22.4	171	1.71	64	21.8871		0	0	0	0
1156	2	39	1	43.3	53	2.12	33.1	150	1.5	52	23.1111		0	0	3	0
1157	2	76	2	42.3	72	2.14	29	163	1.63	79	29.7339		0	0	6	7
1158	2	61	2	46.3	52	2.19	40.5	172	1.72	65	21.9713		0	0	0	0
1159	2	82	1	42.1	65	2.32	28.7	178	1.78	76	23.9869		1	3	5	0
1160	2	68	1	41.5	60	2.25	17.3	173	1.73	84	28.0664		0	0	0	0
1161	2	61	1	38.7	47	2.28	44	179	1.79	74	23.0954		0	0	0	0
1162	2	71	1	47.9	69	2.15	76.5	172	1.72	73	24.6755		0	0	5	0
1163	2	46	2	47.2	62	2.08	22	156	1.56	50	20.5457		0	8	6	0
1164	2	77	1	36.9	59	2.3	60.2	174	1.74	82	27.0842		0	0	4	0
1165	2	68	1	43.1	92	2.15	36	173	1.73	91	30.4053		0	0	6	0
1166	2	59	2	43.3	62	2.25	74.6	162	1.62	58	22.1003		0	7	6	0
1167	2	67	2	40.3	76	2.14	21.8	167	1.67	115	41.2349		0	4	0	0
1168	2	77	1	43.1	62	2.16	22.7	182	1.82	87	26.2649		0	0	0	0
1169	2	87	2	43	57	2.27	40.8	163	1.63	70	26.3465		0	5	0	0
1170	2	81	1	42.2	102	2.18	53.5	163	1.63	74	27.852		0	3	0	0
1171	2	73	2	38.3	39	2.07	78.6	158	1.58	49	19.6283		0	8	0	0
1172	2	41	2	44.2	61	2.27	45.8	159	1.59	59	23.3377		1	0	0	0
1173	2	76	2	44.2	97	2.53	28.7	162	1.62	78	29.7211		0	5	4	0
1174	2	72	2	46.4	82	2.2	103.3	163	1.63	59	22.2063		1	5	0	0
1175	2	51	2	46.5	61	2.27	62.7	175	1.75	59	19.2653		1	0	0	0
1176	2	92	2	41.4	56	2.44	57.7	148	1.48	48	21.9138		1	2	1	3
1177	2	59	2	43.6	75	2.22	66	162	1.62	55	20.9572		0	5	1	0
1178	2	42	2	45.1	53	2.03	24.1	152	1.52	52	22.5069		0	5	3	0
1179	2	39	2	43.7	47	2.26	29.4	165	1.65	52	19.1001		0	9	0	6
1180	2	34	1	50.4	87	2.14	22.1	181	1.81	110	33.5765		0	0	0	0
1181	2	52	1	45.9	67	2.13	24.5	175	1.75	69	22.5306		0	6	0	0
1182	2	70	1	43.9	91	2.19	40	174	1.74	74	24.4418		0	0	3	0
1183	2	67	1	43.1	65	2.16	53.6	170	1.7	74	25.6055		0	6	5	3
1184	2	83	1	46.4	67	2.2	34.1	174	1.74	70	23.1206		0	1	0	0
1185	2	81	1	41.4	38	2.21	74.8	150	1.5	68	30.2222		3	0	0	0
1186	2	80	1	46	85	2.29	86.9	175	1.75	84	27.4286		0	3	0	0
1187	2	81	2	42	43	2.36	66.6	165	1.65	50	18.3655		3	0	6	0
1188	2	87	2	42.9	76	2.29	21.7	144	1.44	50	24.1127		0	5	5	0
1189	2	58	2	45.7	59	2.15	83.6	160	1.6	72	28.125		0	0	0	0
1190	2	57	1	47.2	61	2.17	30.7	166	1.66	58	21.048		0	8	9	8
1191	2	54	2	41.9	78	2.13	30.2	172	1.72	62	20.9573		0	5	5	3
1192	2	39	2	48.4	39	2.16	24.2	173	1.73	60	20.0474		0	8	0	6
1193	2	72	1	47.6	85	2.13	54.9	167	1.67	75	26.8923		1	0	0	0
1194	2	62	1	42.8	74	2.1	59.3	180	1.8	70	21.6049		1	0	0	0
1195	2	64	1	42.5	72	2.42	49.8	175	1.75	81	26.449		0	0	5	0
1196	2	67	2	42.1	73	2.3	68	169	1.69	62	21.7079		1	0	0	0
1197	2	56	2	41.7	62	2.27	38.8	165	1.65	56	20.5693		0	0	0	0
1198	2	85	2	37.4	95	2.37	34.5	164	1.64	54	20.0773		0	5	3	2
1199	2	84	1	46.4	82	2.08	40.4	172	1.72	72	24.3375		0	0	0	0
1200	2	64	2	42.5	73	2.32	26.6	160	1.6	73	28.5156		0	6	0	0
1201	2	71	2	42.3	63	2.31	79	157	1.57	59	23.9361		1	4	3	0
1202	2	28	2	44.9	69	2.23	74.3	167	1.67	69	24.7409		3	7	0	0
1203	2	79	1	42.7	61	2.22	48.4	175	1.75	82	26.7755		0	5	0	0
1204	2	46	2	46.8	71	2.21	40.5	174	1.74	76	25.1024		0	6	0	0
1205	2	70	2	41.5	62	2.12	65.3	167	1.67	51	18.2868		0	6	5	5
1206	2	64	1	39.2	53	2.3	44.3	166	1.66	61	22.1367		0	0	0	0
1207	2	65	1	44.4	88	2.19	50.5	166	1.66	83	30.1205		0	0	0	0
1208	2	88	1	44.5	48	2.25	32.9	170	1.7	64	22.1453		0	0	0	0
1209	2	80	1	38.6	105	2.37	28.9	180	1.8	77	23.7654		0	5	0	0
1210	2	74	1	39.2	59	2.28	27.6	170	1.7	56	19.3772		0	5	0	0
1211	2	76	2	46	56	2.2	70.1	162	1.62	69	26.2917			2	3	0
1212	2	74	2	41.3	89	2.3	44.9	157	1.57	60	24.3418		0	0	0	0
1213	2	67	1	48.4	71	2.2	29	179	1.79	85	26.5285		0	0	3	0
1214	2	56	1	46.5	66	2.15	32.1	173	1.73	62	20.7157		0	8	0	0
1215	2	80	1	39.8	69	2.19	46.9	174	1.74	70	23.1206		0	6	0	0
1216	2	52	2	40.1	101	2.21	18.4	168	1.68	74	26.2188		0	8	6	4
1217	2	56	2	45.5	129	2.36	36	178	1.78	60	18.937		0	0	0	0
1218	2	85	2	40.9	94	2.23	67.2	152	1.52	46	19.91		1	2	0	0
1219	2	84	2	40.6	89	2.26	67.4	159	1.59	59	23.3377		1	5	7	5
1220	2	81	1	46.7	42	2.26	58.7	178	1.78	72	22.7244		0	0	0	0
1221	2	84	1	43.1	60	2.21	26.6	171	1.71	90	30.7787		0	5	0	0
1222	2	89	1	38	107	2.2	35.6	176	1.76	57	18.4013		0	5	0	0
1223	2	51	2	45.8	62	2.19	46	164	1.64	64	23.7954		1	3	0	0
1224	2	63	1	45	80	2.13	58.8	175	1.75	80	26.1224		0	0	2	0
1225	2	80	1	43.5	55	2.14	45	170	1.7	71	24.5675		0	0	0	0
1226	2	71	2	43.2	70	2.23	53.5	165	1.65	50	18.3655		3	0	0	0
1227	2	69	2	44.6	70	2.29	33.3	163	1.63	58.5	22.0181		0	0	0	0
1228	2	69	2	42.3	75	2.21	27.4	163	1.63	58	21.83		0	0	5	0
1229	2	79	2	44.9	78	2.19	22.1	152	1.52	54	23.3726		0	0	0	0
1230	2	57	2	45.9	60	2.11	38	165	1.65	74	27.1809		0	0	5	5
1231	2	80	2	42.2	92	2.38	37.1	170	1.7	66	22.8374		0	4	3	5
1232	2	50	2	45.7	74	2.27	24.1	175	1.75	85	27.7551		0	5	8	8
1233	2	61	2	44.3	48	2.21	59.5	167	1.67	70	25.0995		0	0	0	0
1234	2	83	2	41.9	86	2.28	26.2	159	1.59	85	33.6221		0	0	0	0
1235	2	62	1	42.8	80	2.24	36.7	168	1.68	68	24.093		0	0	7	0
1236	2	74	1	44.3	56	2.26	36.7	163	1.63	59	22.2063		0	0	0	0
1237	2	39	2	44	68	2.22	59.6	174	1.74	85	28.075		3	6	6	1
1238	2	74	2	41.6	67	2.3	92.4	152	1.52	65	28.1337		3	0	6	0
1239	2	65	1	43.3	111	2.29	13.1	176	1.76	100	32.2831		0	6	6	6
1240	2	40	2	47.1	44	2.35	36.8	164	1.64	63	23.4236		0	0	0	0
1241	2	77	2	42.6	48	2.21	53.2	161	1.61	54	20.8325		0	6	2	2
1242	2	48	1	46.9	54	2.15	39.8	170	1.7	70	24.2215		0	6	6	6
1243	2	38	2	44	47	2.25	39.1	170	1.7	60	20.7612		0	8	0	4
1244	2	44	2	42.8	38	2.21	49.9	170	1.7	57	19.7232		0	0	0	0
1245	2	70	2	40.5	47	2.1	48.6	155	1.55	65	27.0552		0	8	0	0
1246	2	57	1	43.9	72	2.08	24.4	165	1.65	68	24.977		0	6	0	5
1247	2	77	1	38.4	71	2.24	36	172	1.72	91.8	31.0303		1	6	4	0
1248	2	77	2	39.6	83	2.31	60.9	156	1.56	74	30.4076		0	6	6	6
1249	2	79	1	43.3	61	2.24	41.8	183	1.83	100	29.8606		0	5	4	0
1250	2	40	2	45.3	38	2.14	66.6	154	1.54	38.6	16.2759		0	0	0	0
1251	2	48	2	42.2	123	2.15	38.3	170	1.7	136	47.0588		0	9	9	8
1252	2	32	2	44.3	43	2.08	61.1	167	1.67	63	22.5896		0	9	0	0
1253	2	40	2	43.5	46	2.18	30.7	170	1.7	58	20.0692		0	4	0	0
1254	2	64	1	43.7	77	2.22	38.6	165	1.65	71.8	26.3728		0	0	6	0
1255	2	47	2	47.7	57	2.25	97.6	165	1.65	55	20.202		0	8	8	6
1256	2	76	2	42.9	54	2.26	80.4	162	1.62	71	27.0538		0	8	8	7
1257	2	61	2	42.2	90	2.32	91.7	166	1.66	93	33.7495			5	8	8
1258	2	49	2	44	53	2.11	62.2	173	1.73	58.8	19.6465		0	6	7	0
1259	2	39	2	40.1	81	2.29	30.8	164	1.64	80	29.7442		0	5	7	0
1260	2	51	2	46.9	68	2.11	71.9	162	1.62	86	32.7694		0	10	8	8
1261	2	64	1	41.7	46	2.13	32.9	180	1.8	92.5	28.5494		0	5	9	4
1262	2	53	2	47.4	57	2.17	23.9	163	1.63	68	25.5937		0	0	8	6
1263	2	45	2	44.7	63	2.15	15.4	152	1.52	48	20.7756		0	8	9	7
1264	2	27	2	37.6	53	2.27	30.7						0	5	5	7
1265	2	42	1	46.8	49	2.21	83.3	192	1.92	86	23.329		0	6	8	4
1266	2	54	2	44.4	47	2.18	69.7	164	1.64	58	21.5645		0	6	5	7
1267	2	77	1	40.8	82	2.21	44.3	174	1.74	84.2	27.8108		0	7	8	6
1268	2	60	2	44.3	57	2.19	82	160	1.6	77	30.0781		0	5	6	2
1269	2	65	2	42.7	68	2.48	49.6	164	1.64	71.2	26.4723		0	0	5	0
1270	2	70	2	40.9	80	2.29	27	163	1.63	84.1	31.6534		0	0	5	0
1271	2	54	1	43.9	112	2.09	63.2	176	1.76	67.7	21.8556		0	8	10	0
1272	2	58	1	41.7	35	2.18	45.6	179	1.79	90	28.089		0	7	6	0
1273	2	56	2	42.1	73	2.21	76.5	163	1.63	67	25.2174		0	5	0	0
1274	2	57	1	40.9	84	2.32	35.6	188	1.88	105	29.708		0	7	0	0
1275	2	29	1	46.1	55	2.23	34.6	190	1.9	85	23.5457		0	8	6	4
1276	2	50	1	44.7	64	2.15	25.8	155	1.55	62.1	25.8481		0	3	6	7
1277	2	45	1	42.2	60	2.17	53.5	177	1.77	87	27.7698		0	5	5	5
1278	2	71	1	39.7	65	2.18	45.5	159	1.59	72	28.4799		0	6	7	5
1279	2	84	2	39.7	56	2.26	32.3	158	1.58	71.6	28.6813		0	10	7	7
1280	2	52	1	47.8	253	2.96	20.2	183	1.83	100	29.8606		0	0	0	0
1281	2	56	2	42.7	85	2.1	22.2	174	1.74	103	34.0203		0	6	0	0
1282	2	72	1	44.3	48	2.13	42.7	174	1.74	71	23.4509		0	0	0	0
1283	2	38	2	41.3	68	2.14	32.7	162	1.62	70	26.6728		0	6	4	4
1284	2	74	1	43.7	70	2.07	43	178	1.78	68	21.4619		0	0	0	0
1285	2	72	2	40	50	2.23	71.9	165	1.65	75.3	27.6584		0	5	6	6
1286	2	82	1	44.4	62	2.18	81.3	180	1.8	82.7	25.5247		0	7	5	0
1287	2	58	1	47.6	55	2.1	23.4	178	1.78	84	26.5118		0	0	0	0
1288	2	70	1	45.1	48	2.21	48.7	180	1.8	90	27.7778		0	0	0	0
1289	2	72	1	42	50	2.18	50.2	150	1.5	56	24.8889		0	3	2	0
1290	2	26	2	40.1	83	2.21	67.1	174	1.74	83	27.4145		0	5	3	0
1291	2	52	2	43.3	41	2.18	24	164	1.64	66	24.539		0	0	7	4
1292	2	66	2	44.6	79	2.33	68.7	185	1.85	50	14.6092		0	0	6	0
1293	2	37	2	43.2	102	2.18	32.4	172	1.72	99	33.464		0	7	0	7
1294	2	57	2	42.7	47	2.21	19.6	174	1.74	60	19.8177		0	8	8	0
1295	2	88	2	38.7	45	2.11	59.4	155	1.55	56	23.3091		0	8	0	5
1296	2	57	2	40.3	57	2.14	22.7	166	1.66	75	27.2173		0	8	7	0
1297	2	80	1	42.2	68	2.26	26.1	174	1.74	68	22.46		0	0	3	0
1298	2	65	1	41.7	59	2.31	21	183	1.83	130	38.8187		0	8	10	7
1299	2	54	2	44.6	70	2.23	47.3	168	1.68	70	24.8016		0	9	9	9
1300	2	46	2	42.8	66	2.29	19.9	163	1.63	75	28.2284		0	0	6	0
1301	2	69	1	48.3	72	2.29	33.3	177	1.77	77	24.5779		0	0	3	0
1302	2	82	1	42.9	59	2.22	36.3	170	1.7	70	24.2215		0	0	0	0
1303	2	82	2	38.7	52	2.22	22.9	0		0			0	7	5	4
1304	2	39	2	45.8	53	2.18	40.9	167	1.67	60	21.5139		1	5	5	0
1305	2	40	2	45.4	76	2.32	27.9	170	1.7	76	26.2976		0	0	0	0
1306	2	40	2	45.5	37	2.19	53.5	165	1.65	57	20.9366		0	7	0	0
1307	2	86	1	40	203	2.32	20.3	175	1.75	72	23.5102		0	5	8	8
1308	2	29	1	46.7	80	2.16	13	180	1.8	80	24.6914		0	2	3	3
1309	2	26	1	45.3	51	2.24	34.2	180	1.8	74	22.8395		0	0	0	0
1310	2	80	1	41.1	69	2.12	26.3	163	1.63	67	25.2174		0	8	6	5
1311	2	29	2	47.9	62	2.27	29.6						0	7	5	8
1312	2	56	2	42.8	26	2.24	41.8	170	1.7	95	32.872		0	8	8	8
1313	2	56	2	43.2	76	2.18	43	170	1.7	76	26.2976		0	3	0	0
1314	2	28	2	39.8	59	2.32	30.6	171	1.71	71	24.281		0	5	0	0
1315	2	41	1	44.3	43	2.13	47.4	175	1.75	80	26.1224		0	3	0	5
1316	2	21	2	38.9	38	2.24	43.4	172	1.72	60	20.2812		0	9	9	9
1317	2	67	2	44.5	77	2.07	29.3	159	1.59	75	29.6665		0	0	0	0
1318	2	65	2	38.7	82	2.15	41.3	159	1.59	66	26.1066		0	4	3	0
1319	2	31	2	39.7	82	2.19	29.1	163	1.63	84	31.6158		0	7	4	4
1320	2	35	2	46.7	48	2.08	26.8	163	1.63	52	19.5717		0	7	5	5
1321	2	19	2	38.1	40	2.29	44.4	182	1.82	61	18.4157		0	5	0	0
1322	2	80	1	42.2	63	2.22	41.6	176	1.76	120	38.7397		0	6	0	6
1323	2	25	1	43.5	62	2.08	49	192	1.92	92	24.9566		0	5	4	1
1324	2	75	2	40.2	41	2.24	62.7	173	1.73	90	30.0712		1	9	0	8
1325	2	89	2	45.2	94	2.19	24.5	163	1.63	56	21.0772		0	9	0	0
1326	2	57	2	45.1	56	2.23	37.1	163	1.63	70	26.3465		0	3	0	4
1327	2	70	2	40.4	52	2.29	32.8	158	1.58	56	22.4323		0	10	0	0
1328	2	60	2	41.9	59	2.26	50	168	1.68	70	24.8016			0	0	0
1329	2	47	2	43.3	80	2.13	15.7	163	1.63	51	19.1953		1	0	0	0
1330	2	43	1	45.2	79	2.2	44.6	175	1.75	110	35.9184		0	6	5	6
1331	2	73	2	44	46	2.18	76.8	153	1.53	63	26.9127		0	5	2	0
1332	2	24	2	43.7	45	2.31	37	161	1.61	56	21.6041		0	8	0	0
1333	2	24	2	47.8	81	2.2	54.6	163	1.63	62	23.3355		0	4	0	0
1334	2	67	1	40.7	46	2.23	28.3	173	1.73	95	31.7418		0	0	0	0
1335	2	42	2	43.6	58	2.13	41.8	160	1.6	59	23.0469		0	0	0	0
1336	2	57	2	43	105	2.2	31.5	162	1.62	56	21.3382		0	0	3	0
1337	2	59	2	44.9	85	2.25	44.7	169	1.69	52	18.2066		0	0	4	0
1338	2	71	2	40.6	60	2.32	41	159	1.59	55	21.7555		0	0	0	0
1339	2	72	1	45.7	55	2.14	27.3	168	1.68	78	27.6361		0	4	0	0
1340	2	22	2	41.6	57	2.14	62.5	164	1.64	50	18.5901		0	5	0	0
1341	2	46	1	41.2	82	2.22	26.6	177	1.77	112	35.7496		0	0	0	0
1342	2	54	1	45.6	74	2.17	32.1	165	1.65	82	30.1194		0	0	5	0
1343	2	32	2	46.4	46	2.16	24.6	178	1.78	85	26.8274		0	9	0	7
1344	2	61	2	48.2	52	2.18	40.6	165	1.65	65	23.8751		0	5	0	0
1345	2	59	2	42.6	49	2.18	48.3	154	1.54	52	21.9261		0	10	5	6
1346	2	89	2	37.4	83	2.28	27.7	140	1.4	52	26.5306		1	0	5	8
1347	2	51	2	43.6	79	2.16	15.2	160	1.6	62	24.2187		0	6	6	6
1348	2	53	2	46.1	78	2.29	42	170	1.7	93	32.1799		0	5	3	0
1349	2	52	1	43.1	71	2.19	29.8	176	1.76	79	25.5036		0	5	0	0
1350	2	56	2	41.7	113	2.29	24.3	170	1.7	65	22.4913		0	7	6	1
1351	2	70	1	42.5	42	2.13	56.3	163	1.63	66	24.841		0	0	5	0
1352	2	72	2	39.1	81	2.28	22.6	157	1.57	97	39.3525		0	8	0	0
1353	2	71	2	43.7	64	2.2	23.7	157	1.57	62	25.1532		0	0	0	0
1354	2	75	2	43.8	83	2.28	27	170	1.7	75	25.9516		0	5	8	5
1355	2	14	2	45	179	2.1	62.5	180	1.8	71	21.9136		0	3	0	2
1356	2	67	2	43.6	141	2.17	61	180	1.8	65	20.0617		0	4	6	5
1357	2	70	2	41	51	2.11	43.9	159	1.59	60	23.7332		0	0	0	0
1358	2	26	2	43.7	41	2.27	23.1	172	1.72	55	18.5911		0	5	0	0
1359	2	44	2	47.9	43	2.13	37.3	172	1.72	63	21.2953		0	4	5	0
1360	2	81	2	41	72	2.25	45	160	1.6	60	23.4375		0	0	0	0
1361	2	66	1	40.4	77	2.18	37.9	163	1.63	69	25.9701		0	0	3	0
1362	2	65	2	41.7	53	2.18	44.3	170	1.7	73	25.2595		0	0	0	10
1363	2	61	1	46.8	49	2.1	44.6	168	1.68	65	23.03		0	4	0	0
1364	2	53	2	42.5	79	2.28	48.1	158	1.58	95	38.0548		0	5	8	0
1365	2	74	2	41.7	70	2.05	64.4	164	1.64	79	29.3724		1	3	5	0
1366	2	50	2	45.5	79	2.15	55.8	156	1.56	69	28.3531		0	0	10	0
1367	2	53	2	42.2	54	2.25	49.2	162	1.62	63	24.0055		0	3	4	0
1368	2	81	2	42.5	42	2.31	57.9	162	1.62	74	28.1969		1	5	5	5
1369	2	26	2	42.3	42	2.22	65.6	168	1.68	56	19.8413		0	6	6	0
1370	2	62	1	44.5	71	2.25	47.4	176	1.76	82	26.4721		0	8	7	4
1371	2	49	1	47.8	47	2.15	31.4	180	1.8	84	25.9259		0	0	0	0
1372	2	70	2	45.1	106	2.25	75	166	1.66	74.5	27.0359		0	5	0	0
1373	2	65	2	39	76	2.24	35.8	156	1.56	55	22.6003		0	6	4	0
1374	2	44	1	38.7	57	1.98	32.3	164	1.64	93	34.5776		0	8	0	0
1375	2	31	2	42.5	75	2.2	30.4	180	1.8	80	24.6914		0	9	7	0
1376	2	62	1	43.2	78	2.06	22.5	176	1.76	93	30.0232		0	0	0	0
1377	2	62	1	44.8	84	2.13	24.4	172	1.72	85	28.7317		0	0	0	0
1378	2	36	1	46.2	63	2.14	21.1	183	1.83	74	22.0968		0	6	0	0
1379	2	60	2	41.7	81	2.35	28.6	155	1.55	70	29.1363		0	0	0	0
1380	2	39	2	42.3	60	2.19	33	171	1.71	95.5	32.6596		0	6	5	0
1381	2	59	1	44.8	42	2.2	40.2	172	1.72	65	21.9713		0	8	7	6
1382	2	53	2	45.2	60	2.2	29.8	178	1.78	80	25.2493		0	0	0	0
1383	2	65	2	47.2	74	2.14	72	162	1.62	65	24.7676		0	0	5	0
1384	2	27	1	48.1	66	2.07	36.6	187	1.87	72	20.5897		0	0	0	0
1385	2	44	2	42.8	45	2.08	34	168	1.68	62	21.9671		0	7	4	0
1386	2	23	1	43.8	79	2.23	22.3	183	1.83	75	22.3954		0	0	0	0
1387	2	42	2	48.4	56	2.04	35.7	167	1.67	71	25.4581		0	7	4	0
1388	2	10	1	44.5	220	2.25	45.9	151	1.51	38	16.6659		0	6	0	0
1389	2	63	2	43.5	53	2.28	58.9	174	1.74	72	23.7812		0	6	6	0
1390	2	48	2	45.8	73	2.17	30	167	1.67	74	26.5338		0	5	8	0
1391	2	72	1	41.7	78	2.15	15.6	178	1.78	125	39.4521		0	8	2	0
1392	2	62	2	42.6	73	2.33	29.1	153	1.53	63	26.9127		0	0	3	0
1393	2	68	2	44.2	68	2.17	50.3	158	1.58	63	25.2363		0	4	2	0
1394	2	66	2	45.2	54	2.26	42.9	161	1.61	68	26.2336		0	0	0	0
1395	2	61	1	44.7	56	2.28	101.2	172	1.72	73	24.6755		0	5	8	0
1396	2	27	2	47.3	47	2.22	31.6	173	1.73	59	19.7133		0	7	0	0
1397	2	70	1	45.6	53	2.19	72.6	167	1.67	78	27.968		0	0	0	0
1398	2	15	1	43.9	294	2.22	49.2	163	1.63	48	18.0662		0	7	4	2
1399	2	35	2	46	56	2.09	53.4	158	1.58	46	18.4265		0	4	0	0
1400	2	61	1	47.3	25	2.18	53.7	180	1.8	75	23.1481		0	0	0	0
1401	2	53	1	49.1	50	2.24	35.6	168	1.68	60	21.2585		0	0	1	0
1402	2	46	2	42.8	90	2.19	21	173	1.73	80	26.7299		0	0	0	0
1403	2	49	1	41.5	60	2.25	32.7	179	1.79	80	24.968		0	7	0	0
1404	2	79	2	42.1	74	2.21	59.6	162	1.62	51	19.433		1	6	0	0
1405	2	45	1	47.5	51	2.27	54.5	189	1.89	78	21.8359		0	0	3	3
1406	2	64	2	44.5	70	2.3	28.4	160	1.6	56	21.875		0	0	2	0
1407	2	59	2	42.1	72	2.16	33.9	170	1.7	58	20.0692		0	8	7	0
1408	2	75	1	39.4	114	2.34	43	169	1.69	66	23.1084		0	5	8	0
1409	2	74	2	42.5	62	2.14	68.5	159	1.59	51	20.1733		0	5	4	0
1410	2	58	1	45.5	69	2.28	22.8	175	1.75	73	23.8367		0	8	3	4
1411	2	92	2	39.6	116	2.22	22.9	156	1.56	73	29.9967		0	0	5	0
1412	2	74	2	40.3	72	2.09	56.7	170	1.7	63	21.7993		0	0	0	0
1413	2	64	2	49.7	63	2.2	41.4	163	1.63	60	22.5827		0	6	4	0
1414	2	87	2	39.1	47	2.24	108	140	1.4	51	26.0204		0	0	0	0
1415	2	76	1	40.8	69	2.18	33.6	169.8	1.698	77.9	27.0186		0	0	0	0
1416	2	72	2	43.4	69	2.21	41.6	156	1.56	58	23.833		0	5	8	0
1417	2	63	2	46	48	2.31	76.3	165	1.65	48	17.6309		0	0	0	0
1418	2	82	1	44	69	2.08	27.7	188	1.88	78	22.0688		0	2	8	6
1419	2	71	2	43.5	87	2.3	93.1	168	1.68	48	17.0068		0	0	0	5
1420	2	55	1	43.9	45	2.31	47.5	176	1.76	70	22.5981		0	3	0	0
1421	2	86	2	41.4	66	2.32	38.7	152	1.52	58.9	25.4934		0	7	7	5
1422	2	43	1	46.1	53	2.12	45	170	1.7	83	28.7197		0	0	0	0
1423	2	84	2	39.7	72	2.34	17.4	165	1.65	60	22.0386		0	6	8	0
1424	2	70	2	45.3	102	2.32	24.2	162	1.62	65	24.7676		3	0	0	0
1425	2	67	1	42.2	65	2.1	32.7	174	1.74	75	24.7721		0	7	6	6
1426	2	74	2	43.2	59	1.97	14.2	164	1.64	74	27.5134		0	9	4	3
1427	2	83	2	40.6	66	2.24	51.5	156	1.56	56	23.0112		0	8	0	0
1428	2	61	1	44.2	56	2.06	45.5	180	1.8	58	17.9012		0	0	7	0
1429	2	65	2	43.7	78	2.29	37.1	168	1.68	71	25.1559		0	5	8	0
1430	2	64	1	38.7	64	2.27	40.5	174	1.74	75	24.7721		0	5	5	0
1431	2	84	2	43.2	63	2.19	57.5	173	1.73	63	21.0498		0	6	0	0
1432	2	66	1	41.3	100	2.19	35.1	180	1.8	82	25.3086		0	5	5	5
1433	2	91	2	44.5	61	2.29	57.8						0	5	0	0
1434	2	47	2	46.9	36	2.09	44.9	163	1.63	50	18.8189		0	0	0	0
1435	2	71	1	44.1	86	2.32	42.2	173	1.73	80	26.7299		0	0	7	7
1436	2	33	2	48.2	56	2.2	75.9	164	1.64	45	16.7311		0	10	0	0
1437	2	61	1	46.4	87	2.17	69	180	1.8	84	25.9259		0	0	5	0
1438	2	85	1	39.2	239	2.24	76.3	178	1.78	66	20.8307		0	6	0	0
1439	2	60	2	45.9	56	2.2	56.4	162.3	1.623	77.7	29.4974		0	0	0	0
1440	2	65	2	45	53	2.1	26.9	172	1.72	70	23.6614		0	0	0	0
1441	2	55	2	42.2	100	2.24	25.4	157	1.57	69	27.993		0	0	3	0
1442	2	77	2	40.8	46	2.17	56.4	163	1.63	65	24.4646		1	0	5	0
1443	2	85	2	40.8	79	2.22	39.6	160	1.6	51	19.9219		0	10	0	0
1444	2	25	2	47.1	85	2.12	67.3	168	1.68	63	22.3214		0	4	0	0
1445	2	65	1	44.7	59	2.08	45.7	177	1.77	65	20.7476		0	0	0	0
1446	2	26	2	44.7	56	2.19	19.3	173	1.73	57	19.0451		0	8	6	0
1447	2	55	1	47	70	2.11	40.6	180	1.8	80	24.6914		0	3	3	3
1448	2	69	2	41.5	62	2.19	50.3	164	1.64	90	33.4622		0	3	0	0
1449	2	56	2	42.3	49	2.24	60.7	159	1.59	75	29.6665		1	5	8	4
1450	2	69	1	45.4	75	2.2	53.4	176	1.76	74.5	24.0509		0	0	0	0
1451	2	45	1	47.6	83	2.23	19.8	182	1.82	117	35.3218		0	7	9	3
1452	2	57	2	41.6	75	2.1	43.3	150	1.5	79	35.1111		0	0	0	0
1453	2	65	2	40.7	93	2.33	25.7	164	1.64	85	31.6032		0	5	6	0
1454	2	58	1	40.5	68	2.09	32.4	175	1.75	84	27.4286		0	3	1	1
1455	2	42	2	46	56	2.18	20.8	170	1.7	72	24.9135		0	8	0	0
1456	2	38	2	42.5	48	2.09	31.5	165	1.65	80	29.3848		0	9	2	3
1457	2	32	2	40.9	33	2.15	23	157	1.57	59	23.9361		0	5	3	0
1458	2	69	1	41.6	158	1.84	23.1	187	1.87	85	24.3072		0	0	0	0
1459	2	55	1	45.1	54	2.2	29	181	1.81	83	25.335		0	6	7	6
1460	2	52	2	43.1	56	2.23	28.5	170	1.7	78	26.9896		0	0	0	0
1461	2	31	1	45.7	83	2.25	36.5	183	1.83	95	28.3675		0	6	6	3
1462	2	61	1	47.1	51	2.31	28.5	176	1.76	73	23.5666		0	7	6	0
1463	2	25	2	49.2	48	2.15	45.9	167	1.67	62	22.231		0	4	3	3
1464	2	60	1	29.9	93	2.16	30.1	182	1.82	72	21.7365		0	6	0	7
1465	2	55	1	43.9	63	2.13	50.4	184	1.84	80	23.6295		0	7	4	0
1466	2	72	2	41.5	58	2.14	26.7	150	1.5	53	23.5556		0	6	5	0
1467	2	71	2	47.6	72	2.45	66.2	160	1.6	65	25.3906		3	10	6	4
1468	2	14	1	43.6	191	2.12	53.2	165	1.65	52	19.1001		0	8	2	0
1469	2	53	2	43.3	53	2.18	31.5	160	1.6	44	17.1875		0	4	0	0
1470	2	50	1	44.5	79	2.21	33.4	175	1.75	74	24.1633		0	0	0	0
1471	2	76	1	36.6	76	2.19	25	170	1.7	81.5	28.2007		0	6	0	0
1472	2	42	1	47.3	95	2.23	27.2	193	1.93	93	24.9671		0	0	0	0
1473	2	49	2	41.7	65	2.16	45.7	176	1.76	65	20.984		0	5	8	0
1474	2	67	2	40.4	42	2.3	36.8	155	1.55	88	36.6285		0	9	8	8
1475	2	56	1	45.9	100	2.19	50.3	180	1.8	88	27.1605		0	0	3	0
1476	2	79	2	39.9	99	2.25	31.5	152	1.52	66	28.5665		0	8	8	6
1477	2	55	1	47.8	25	1.99	18.7	170	1.7	59	20.4152		0	0	0	0
1478	2	61	2	43.4	55	2.12	24.4	155	1.55	46	19.1467		0	4	6	0
1479	2	47	1	47.4	43	2.18	24.2	183	1.83	80	23.8884		0	2	1	1
1480	2	53		39.6	81	2.27	42.9	166	1.66	62	22.4996		0	0	8	0
1481	2	50	1	45.7	75	2.18	52.2	186	1.86	83	23.9912		0	8	7	0
1482	2	19	2	48	23	2.15	45.8	168	1.68	53	18.7783		0	4	0	0
1483	2	79	2	40.8	78	2.11	83.8	163	1.63	66	24.841		1	0	0	0
1484	2	57	1	45.6	67	2.21	62.3	173	1.73	65	21.7181		0	0	1	0
1485	2	49	1	46.5	44	2.22	47.6	180	1.8	84	25.9259		0	0	0	0
1486	2	58	1	45.9	100	2.47	39.6	181	1.81	63	19.2302		0	0	0	0
1487	2	38	2	44.4	47	2.06	72.9	172	1.72	52	17.5771		0	0	0	0
1488	2	50	1	46.1	66	2.03	39	193	1.93	112	30.0679		0	7	8	6
1489	2	51	2	44.5	79	2.18	30.3	170	1.7	84	29.0657		0	5	9	9
1490	2	41	1	44	61	2.21	40.2	178	1.78	84	26.5118		0	2	5	0
1491	2	59	2	45.6	76	2.19	27.3	148	1.48	62	28.3053		0	6	8	5
1492	2	77	1	41	39	2.15	31.4	167	1.67	60	21.5139		0	3	0	0
1493	2	78	1	42.9	82	2.14	89.1	174	1.74	72	23.7812		0	0	0	0
1494	2	38	1	47.1	55	2.13	38.9	176	1.76	80	25.8264		0	4	1	0
1495	2	46	2	45.4	54	2.13	28.1	175	1.75	79	25.7959		0	0	0	0
1496	2	25	1	46.6	64	2.26	41.5	170	1.7	62	21.4533		0	0	0	0
1497	2	61	1	39.7	75	2.23	31.2	181	1.81	78	23.8088		0	0	0	0
1498	2	48	2	43.9	43	2.09	14.2	162	1.62	49	18.6709		0	3	0	0
1499	2	68	2	41.7	73	2.22	14.9	157	1.57	61	24.7475		0	10	8	0
1500	2	35	2	47.8	42	2.15	13.6	165	1.65	53	19.4674		0	0	0	0
1501	2	51	1	43.5	73	2.18	64.4	176	1.76	83	26.7949		0	0	2	0
1502	2	36	2	42.5	52	2.18	67	170	1.7	70	24.2215		0	4	0	0
1503	2	75	2	42	66	2.28	48.9
1504	2	49	2	42.1	45	2.13	15.8	162	1.62	52	19.8141		0	8	8	3
1505	2	57	1	44.1	55	2.09	21.4	165	1.65	64	23.5078		0	0	3	0
1506	2	20	2	42.7	101	2.26	21.1	165	1.65	65	23.8751		0	8	0	0
1507	2	63	2	43.1	57	2.16	19.9	167	1.67	92.4	33.1313		0	0	5	0
1508	2	53	1	44.6	52	2.27	33.8	178	1.78	70	22.0932		0	7	4	0
1509	2	42	2	45.8	41	2.17	70.4	172	1.72	57	19.2672		1	6	0	0
1510	2	22	2	46.7	57	2.18	47.7	164	1.64	55	20.4491		0	4	6	0
1511	2	44	1	45	50	2.2	36.6	170	1.7	120	41.5225		0	0	0	0
1512	2	74	2	44.2	83	2.2	150.4	160	1.6	47	18.3594		1	7	7	4
1513	2	42	2	44.9	51	2.13	73.6	178	1.78	81	25.565		0	7	0	5
1514	2	25	2	44.4	51	2.31	43.6	156	1.56	47	19.313		0	0	4	0
1515	2	62	1	46	88	2.19	53.1	181	1.81	79	24.114		0	0	4	0
1516	2	58	2	44.6	50	2.13	48.2	163	1.63	86	32.3685		1	7	5	0
1517	2	62	2	42.9	47	2.25	70.2	164	1.64	60	22.3081		1	5	0	0
1518	2	51	1	45.4	93	2.21	23.3	170	1.7	58	20.0692		0	7	8	0
1519	2	36	2	44.3	67	2.26	61.9	175	1.75	85.8	28.0163		0	0	0	0
1520	2	51	2	43.4	37	2.25	49.4	157	1.57	61	24.7475		0	10	0	8
1521	2	21	1	48.3	59	2.14	24.9	178	1.78	87	27.4587		0	4	0	0
1522	2	20	2	40.6	40	2.2	48.4
1523	2	22	2	45.9	58	2.24	41.9	160	1.6	47	18.3594		0	7	3	0
1524	2	86	2	42.8	60	2.16	30.5	160	1.6	56	21.875		1	5	0	0
1525	2	62	1	40.5	153	2.34	16.1	178	1.78	82	25.8806		0	6	0	7
1526	2	66	1	43.8	82	2.21	50	180	1.8	93	28.7037		0	0	6	2
1527	2	21	2	44.5	36	2.2	38.3	164	1.64	59	21.9363		0	4	0	0
1528	2	62	1	43	40	2.05	19.2	168	1.68	70	24.8016		0	7	0	0
1529	2	81	1	40.2	79	2.18	26.9	173	1.73	85	28.4005		0	0	5	3
1530	2	71	1	48.1	51	2.3	49.4	163	1.63	60.5	22.7709		0	5	7	3
1531	2	79	1	42.3	151	2.15	22.7	178	1.78	70	22.0932		0	3	0	3
1532	2	17	2	42.5	82	2.23	36.4	164	1.64	57	21.1927		0	0	0	0
1533	2	68	2	44.9	28	2.22	38.9	160	1.6	64	25		0	6	9	7
1534	2	50	1	46.5	39	2.17	38.5	184	1.84	95	28.06		0	6	8	0
1535	2	88	2	41.6	55	2.23	29.4	164	1.64	55	20.4491		0	5	8	3
1536	2	47	1	44.5	79	2.22	51.5	172	1.72	83	28.0557		3	0	0	0
1537	2	57	2	45.1	77	2.26	5	160	1.6	52	20.3125		0	3	3	0
1538	2	33	2	44.8	44	2.23	47.8	170	1.7	81	28.0277		0	7	8	0
1539	2	77	1	41.1	74	2.34	37.6	170	1.7	61	21.1073		0	0	0	0
1540	2	47	2	43	50	2.16	18.8	176	1.76	71	22.921		0	0	5	0
1541	2	67	2	44.1	50	2.27	60.4	166	1.66	54	19.5965		0	4	3	0
1542	2	51	2	41.5	56	2.14	36.9	170	1.7	52.5	18.1661		0	0	0	0
1543	2	31	2	46.3	54	2.15	81.2	165	1.65	52	19.1001		0	6	2	0
1544	2	30	2	40.5	85	2.17	21.7	173	1.73	85	28.4005		0	7	9	0
1545	2	53	2	46.9	104	2.11	26	167	1.67	100	35.8564		0	0	0	0
1546	2	42	2	43.6	48	2.08	28.3	168	1.68	60	21.2585		0	0	8	0
1547	2	84	2	42.5	84	2.32	43.5	159	1.59	59	23.3377		0	0	10	0
1548	2	52	1	29.1	239	2.29	25.1	171	1.71	85.5	29.2398		0	6	9	5
1549	2	86	2	43.2	61	2.11	5	152	1.52	57	24.6711		0	0	0	0
1550	2	82	1	42.3	54	2.31	16.8	172	1.72	83	28.0557		0	0	0	0
1551	2	60	2	44.9	66	2.18	34.6	174	1.74	64	21.1389		1	0	0	0
1552	2	23	1	43.5	50	2.13	36.8	163	1.63	72	27.0993		0	8	4	1
1553	2	24	2	43.7	54	2.23	59.1	167	1.67	55	19.721		0	5	0	0
1554	2	49	2	44.4	44	2.15	33.5	164	1.64	89	33.0904		0	5	7	3
1555	2	31	1	47.7	56	2.32	35.7	165	1.65	62	22.7732		0	7	3	6
1556	2	19	2	47	75	2.16	17.3	170	1.7	47	16.263		0	6	0	4
1557	2	49	2	40.7	45	2.32	22.5	148	1.48	60	27.3923		0	4	6	0
1558	2	46	2	39.9	34	2.16	38.3	164	1.64	49	18.2183		0	0	0	0
1559	2	28	2	36.8	48	2.1	16.2	170	1.7	65.8	22.7682		0	0	3	0
1560	2	61	2	48.9	79	2.05	40.7	159	1.59	78	30.8532		0	7	10	7
1561	2	76	1	42.5	94	2.1	33.4	167	1.67	69	24.7409		0	0	3	0
1562	2	55	1	38.2	123	2.4	28.6	170	1.7	97	33.564		0	3	0	0
1563	2	58	2	45.1	52	2.08	21.5	163	1.63	61.7	23.2226		0	0	7	4
1564	2	80	2	41.8	41	2.15	75.4	157	1.57	56	22.719		0	7	7	6
1565	2	27	2	44.2	65	2.1	22.9	162	1.62	108	41.1523		0	6	3	0
1566	2	57	2	46.7	44	2.24	20.5	173	1.73	78	26.0617		0	0	0	0
1567	2	49	2	46.3	45	2.02	30.7	161	1.61	53	20.4467		0	8	3	3
1568	2	50	2	44.6	52	2.25	30.8	163	1.63	64	24.0882		0	0	10	10
1569	2	43	2	43	86	2.2	45.5	167	1.67	59	21.1553		0	0	0	0
1570	2	31	2	40.6	67	2.15	25.2	165	1.65	82	30.1194		0	4	4	0
1571	2	23	2	43.4	28	2.08	40.6	173	1.73	76.6	25.5939		0	0	0	0
1572	2	75	2	42.6	81	2.21	27.7	160	1.6	52	20.3125		0	6	0	0
1573	2	63	2	42	57	2.04	65.1	167	1.67	65.8	23.5935		1	0	3	0
1574	2	38	2	44.9	39	2.17	26.4	168	1.68	57	20.1956		0	8	10	0
1575	2	60	2	40.5	55	2.21	64.7	160	1.6	49	19.1406		1	3	8	8
1576	2	28	2	46.1	48	2.13	33.3	152	1.52	60	25.9695		0	5	4	2
1577	2	33	2	43.6	53	2.15	73.4	166	1.66	58	21.048		0	5	5	3
1578	2	54	2	45.9	51	2.19	51.1	161	1.61	52	20.061		0	0	0	0
1579	2	82	2	41.3	50	2.27	64.8	160	1.6	59	23.0469		0	6	3	0
1580	2	36	2	48.4	47	2.12	29.8	178	1.78	81	25.565		0	0	6	0
1581	2	31	2	47.3	45	2.13	80.9	163	1.63	54.5	20.5126		0	4	4	0
1582	2	29	2	43.4	45	2.14	43.2	164	1.64	59	21.9363		0	7	0	0
1583	2	75	2	39.5	42	2.42	70.4	163	1.63	70	26.3465		0	5	0	4
1584	2	20	2	42.7	40	2.18	93.3	168	1.68	65	23.03		0	0	4	0
1585	2	48	1	42.1	92	2.09	20.8	175	1.75	68	22.2041		0	6	0	3
1586	2	88	2	43.5	59	2.17	86.7	151	1.51	52	22.806		0	6	6	5
1587	2	53	1	43.2	74	2.2	26	185	1.85	80	23.3747		0	0	0	0
1588	2	38	2	39.8	108	2.23	51.5	170	1.7	103.9	35.9516		0	0	8	4
1589	2	47	2	45.1	66	2.19	53	169	1.69	57	19.9573		0	1	0	0
1590	2	64	2	45.5	61	2.4	34.3	162	1.62	73	27.8159		0	0	0	0
1591	2	14	2	45	81	2.14	46.8	167	1.67	53	19.0039		0	0	0	0
1592	2	81	2	42.9	40	2.2	27.2
1593	2	30	2	37.7	51	2.29	33.9	164	1.64	57	21.1927		0	8	0	0
1594	2	26	2	47.7	40	2.16	17.4	176	1.76	66	21.3068		0	8	0	0
1595	2	85	2	40.7	69	2.5	14.7	160	1.6	40	15.625		0	1	0	0
1596	2	21	2	41.5	56	2.17	51.6	169	1.69	58	20.3074		0	5	7	0
1597	2	13	2	44.1	124	2.19	33.3	155	1.55	47	19.563		0	4	0	0
1598	2	41	2	40.3	51	2.2	142	155	1.55	64	26.6389		0	4	6	4
1599	2	53	2	39.2	70	2.18	26.2	158	1.58	55	22.0317		0	4	1	0
1600	2	35	1	43.4	49	2.26	43.7	168	1.68	60	21.2585		0	9	0	0
1601	2	35	1	46.3	62	2.18	38.1	185	1.85	92	26.8809		0	4	0	0
1602	2	37	2	44.5	46	2.17	46.6	160	1.6	62	24.2187		0	6	5	0
1603	2	83	2	41.9	97	2.25	39.6	156	1.56	70	28.764		0	0	0	0
1604	2	76	2	42.2	55	2.26	32.3	160	1.6	88	34.375		0	0	5	0
1605	2	22	1	48.2	66	2.17	37.9	171	1.71	71	24.281		0	7	0	0
1606	2	48	2	46.7	56	2.13	63.4	160	1.6	50	19.5312		0	6	0	0
1607	2	39	2	45.6	72	2.18	51.4	163	1.63	50	18.8189		0	4	0	0
1608	2	26	2	45.4	55	2.22	80.6	180	1.8	72	22.2222		0	0	0	0
1609	2	56	2	42.1	87	2.22	44.4	152	1.52	59	25.5367		0	3	0	0
1610	2	30	2	33.4	108	2.31	54.2	157	1.57	57	23.1247		0	0	0	0
1611	2	12	1	45.2	283	2.3	69	149	1.49	36	16.2155		0	3	5	0
1612	2	28	2	35.2	129	2.34	29.3	157	1.57	57.3	23.2464		0	5	0	0
1613	2	56	2	45.3	60	2.22	32.5	172	1.72	72	24.3375		0	6	0	0
1614	2	7	2	44.8	196	2.2	50.1	129	1.29	35.8	21.5131		0	4	0	0
1615	2	51	2	48	80	2.25	27.7						0	3	6	0
1616	2	48	1	46.4	69	2.3	27	183	1.83	87	25.9787		0	0	4	0
1617	2	54	1	44.7	64	2.25	53.2	188	1.88	74	20.9371		0	8	0	0
1618	2	65	2	45.7	49	2.13	35.8	165	1.65	63	23.1405		0	0	4	0
1619	2	51	2	44.6	79	2.22	29.2	167	1.67	60	21.5139		0	7	0	0
1620	2	34	2	41.6	32	2.26	67.5	168	1.68	55	19.487		0	10	0	0
1621	2	32	2	41.6	33	2.24	55.8	163	1.63	53	19.9481		0	5	0	0
1622	2	55	1	42.6	56	2.22	45.4	183	1.83	178	53.1518		0	5	5	0
1623	2	41	1	47.7	84	2.14	29.6	170	1.7	83	28.7197		0	5	0	0
1624	2	48	2	41.8	67	2.25	47.6	169	1.69	57	19.9573		0	3	0	0
1625	2	74	2	43.2	58	2.2	49.8	152	1.52	60	25.9695		0	0	0	0
1626	2	79	1	38.4	70	2.18	31.6	171	1.71	75	25.6489		0	6	7	7
1627	2	82	2	42.7	147	2.25	28.4	164	1.64	85.6	31.8263		0	1	5	0
1628	2	54	1	42.6	61	2.27	27.5	158	1.58	77.5	31.0447		0	0	0	0
1629	2	47	2	38.2	76	2.25	26.1	154	1.54	47	19.8178		0	5	7	7
1630	2	46	1	44.2	45	2.08	29.9	184	1.84	76.5	22.5957		0	0	0	0
1631	2	58	2	44.5	77	2.33	61.1	160	1.6	72	28.125		1	6	4	0
1632	2	45	2	43.2	55	2.16	45.6	168	1.68	62	21.9671		0	5	0	0
1633	2	89	2	42.7	95	2.26	61.7	154	1.54	58.5	24.6669		0	0	0	0
1634	2	53	2	43.7	70	2.12	37.9	152	1.52	42	18.1787		0	0	7	0
1635	2	90	2	43.4	57	2.09	50.5						0	5	0	0
1636	2	58	2	42.6	69	2.26	54.6	186	1.86	57	16.4759		0	0	0	0
1637	2	19	2	47.7	69	2.07	21.2	163	1.63	60	22.5827		0	5	8	0
1638	2	25	2	46.5	50	2.21	40.9	160	1.6	54	21.0937		0	10	0	0
1639	2	87	2	40.1	74	2.32	17.1	170	1.7	66.5	23.0104		0	6	3	9
1640	2	62	1	40.9	57	2.16	19.4	178	1.78	69	21.7776		0	4	2	3
1641	2	84	2	42.8	78	2.23	37.2	162	1.62	62	23.6244		0	0	0	0
1642	2	33	1	42.9	64	2.17	24.6	164	1.64	54	20.0773		0	3	0	0
1643	2	47	1	43.3	74	2.16	22.7	168	1.68	85	30.1162		0	5	6	7
1644	2	55	2	43.5	76	2.09	19	150	1.5	58.6	26.0444		0	3	6	0
1645	2	84	2	41.6	80	2.29	27	154	1.54	72	30.3593		0	6	5	0
1646	2	66	2	42.7	62	2.11	57.7	165	1.65	89	32.6905		1	3	7	0
1647	2	57	2	48.2	57	2.17	63.4	168	1.68	61	21.6128		0	3	0	0
1648	2	59	2	42.9	57	2.14	57.1	170	1.7	60	20.7612		1	6	0	6
1649	2	44	2	39.7	66	2.25	28.4	153	1.53	84	35.8836		0	3	6	0
1650	2	17	2	39.5	55	2.16	20	169	1.69	73	25.5593		0	7	0	3
1651	2	54	2	43.5	78	2.24	59.5	160	1.6	73.7	28.7891		0	0	0	0
1652	2	64	1	44.3	63	2.16	27.8	184	1.84	69	20.3804		0	0	0	0
1653	2	56	1	47.3	44	2.11	27.3	169	1.69	84	29.4107		0	0	3	0
1654	2	54	2	41.4	126	2.23	44.8	157	1.57	104	42.1924		0	5	5	0
1655	2	27	2	43.6	80	2.13	26.6	170	1.7	120	41.5225		0	9	5	7
1656	2	34	2	45.6	67	2.17	30.5	174	1.74	79	26.0933		0	4	0	0
1657	2	65	2	46	74	2.17	11.9	150	1.5	69.4	30.8444		0	0	0	0
1658	2	76	2	42.9	61	2.16	48	160	1.6	54	21.0937		0	9	10	10
1659	2	44	2	45.3	47	2.08	68.6	154	1.54	46.3	19.5227		3	8	0	10
1660	2	56	1	46	70	2.16	25.1	165	1.65	73	26.8136		0	0	0	0
1661	2	49	1	42.5	60	2.05	68	165	1.65	70	25.7117		0	0	0	0
1662	2	55	2	45.5	74	2.23	54.8	176	1.76	91	29.3776		1	0	0	0
1663	2	49	1	43.5	40	2.23	75.6	174	1.74	76	25.1024		0	0	0	0
1664	2	28	2	45.2	47	2.12	10.3	160	1.6	49	19.1406		0	0	5	5
1665	2	44	2	45.6	38	2.03	32.8	169	1.69	61	21.3578		0	0	0	0
1666	2	52	2	48.3	89	2.27	36.3	160	1.6	57	22.2656		0	10	8	5
1667	2	31	1	48.6	60	2.25	30.6	178	1.78	82	25.8806		0	0	0	0
1668	2	33	2	45.4	65	2.14	20.8	160	1.6	62	24.2187		0	8	8	8
1669	2	64	1	45.9	51	2.36	69.9	165	1.65	57	20.9366		0	0	0	0
1670	2	33	2	47.1	53	2.11	76.4	177	1.77	61.1	19.5027		0	8	5	0
1671	2	43	2	48	42	2.2	18.1	176	1.76	70.2	22.6627		0	5	0	0
1672	2	58	2	40.7	103	2.29	34.5	164	1.64	68	25.2826		0	8	0	0
1673	2	57	2	47.2	61	2.17	32.6	160	1.6	54	21.0937		0	0	7	7
1674	2	41	2	43.3	58	2.2	29.1	166	1.66	65	23.5883		0	8	7	9
1675	2	58	2	43	58	2.2	16.7	167	1.67	75	26.8923		0	0	0	0
1676	2	29	2	38.7	38	2.36	117	170	1.7	50	17.301		1	5	0	3
1677	2	73	2	42.2	93	2.17	14	160	1.6	46.1	18.0078		0	0	0	5
1678	2	80	2	42.9	64	2.26	13.9	165	1.65	49	17.9982		0	10	0	0
1679	2	60	2	44.8	56	2.18	19.5	181	1.81	71	21.6721		0	8	0	0
1680	2	75	2	47.1	117	2.24	20.3	162	1.62	43.3	16.499		0	0	0	0
1681	2	54	2	43	65	2.25	55.2	165	1.65	84.8	31.1478		0	0	7	6
1682	2	88	2	42	90	2.41	75.5	148	1.48	74	33.7838		1	5	9	10

## Sheet: data dictionary
PatientID_PlosOne	anonymised identifier
season	1=summer, 2=winter
age	age (years)
sex	1=male, 2=female
albu	serum albumin (g/l)
alp	serum alkaline phosphatase (U/l)
cakor	corrected serum calcium (mmol/l)
ohids	serum 25(OH)D (nmol/l)
height_cm	height (cm)
height_m	height (m)
weight	weight (kg)
BMI	body mass index
kauk	0=Non-Caucasian, 1=Caucasian
vitd14	intake of Vit D supplementation
q1	VAS of fatigue
q2	VAS of muscle pain
q3	VAS of muscle weakness
